# Supplementary material for: Inhibition of RNA-binding proteins enhances immunotherapy in ovarian cancer
Source: Signal Transduct Target Ther. 2025 Dec 25;10:419. doi: 10.1038/s41392-025-02515-1 (PMC12739169; doi:10.1038/s41392-025-02515-1)
Supplement: Supplementary file 2 — Supplementary tables [file 41392_2025_2515_MOESM2_ESM.xlsx]

## Sheet: Supplementary Tables
Table	Content
Table 1	Patient sample information
Table 2	Tumor hallmarks - GSEA (hallmark genesets) based on fold change rankings of C5 to non-C5 tumors from TCGA-OV-RSeq and local OV-RSeq datasets
Table 3	scRNA-seq derived custer markers
Table 4	scRNA-seq derived tumor cluster hallmark genesets
Table 5	Tumor Ontology - GSEA (GO:MF) based on fold change rankings of C5 to non-C5 tumors from TCGA-OV-RSeq and local OV-RSeq datasets
Table 6	siRNA screen
Table 7	GSEA (hallmark genesets) based on fold change rankings of C5 to non-C5 tumors from TCGA-OV-Rseq and IGF2BP1 depletion in ES-2 cells based on fold change rankings (cut-off: FDR < 0.1)
Table 8	GSEA (C3: TFT legacy) based on fold change rankings of C5 to non-C5 tumors from TCGA-OV-Rseq vs IGF2BP1 depletion in ES-2 cells based on fold change rankings (cut-off: FDR < 0.1)
Table 9	GSEA from co-cultured ES-2 cells with PBMCs
Table 10	Hallmark gene sets of scRNAseq derived tumor cell clusters (mouse experiment)
Table 11	Materials

## Sheet: Table 1
Table 1. Patient sample information: Table summarizes all patient samples used in this study including determined moleculaar subtype (cluster) and sample information when available. GEO accession numbers are shown for all dataset except TCGA datasets.
TCGA-OV_RNA-Seq dataset												Local OV-RNA-Seq dataset (GSE147980)													Sood RNA-Seq dataset (GSE204748)									AOSC Affimerix U133 Plus 2.0 dataset (GSE9899)										TCGA-OV-Agilent subset (not included in the TCGA-OV-RNA-Seq dataset)
SampleID	Age at diagnosis	Histological Subtype	Stage	Tumor grade	Cluster			number	%	age		Patient ID	Histological Subtype	Stage	T	N	M	Tumor grade	Cluster			number	%		SampleID	Type	Site	Cluster			numbers	%		SampleID	Site	Stage	Histological Subtype	Cluster			number	%		SampleID	Age	Stage	cluster
tcga-04-1348	44	serous cystadenocarcinoma	IIIB	g3	C2		patients	304				HAL_4	serous cystadenocarcinoma	IIIC	IIIC	N0	M0	g3	C4		patients	31			gsm6190525	t1	metastatic	C1		samples	61			gsm249732	ovary	IIIC	high-grade serous	C5		samples	246			tcga-04-1331	78	IIIC	C5		patients
tcga-04-1357	52	serous cystadenocarcinoma	IIIB	g3	C2		age	59.0954				HAL_5	serous cystadenocarcinoma	IV	IIIC	N0	M1	g3	C1		histology	serous cystadenocarcinoma			gsm6190527	t1	metastatic	C1		histology	High grade serous carcinoma			gsm249733	ovary	IIIB	high-grade serous	C5		histology	high-grade serous			tcga-04-1332	70	IIIC	C1		age
tcga-04-1362	59	serous cystadenocarcinoma	IIC	g3	C4		histology	serous cystadenocarcinoma				HAL_13	serous cystadenocarcinoma	IV	IIIC	N1	M1	g3	C5	stages	IIIB	1	0.0322581		gsm6190529	t1	metastatic	C1		typeI	37	0.606557		gsm249734	ovary	IIIA	high-grade serous	nd	Stage	IA	3	0.0121951		tcga-04-1335	60	IB	C4		histology
tcga-04-1364	61	serous cystadenocarcinoma	IIIC	g3	C5	stages	IIA	2	0.00657895	73		HAL_20	serous cystadenocarcinoma	IV	IIIC	N1	M1	g3	C1		IIIC	12	0.387097		gsm6190533	t1	metastatic	C1		typeII	24	0.393443		gsm249735	ovary	IIIC	high-grade serous	C2		IB	1	0.00406504		tcga-04-1336	55	IIIB	C4	stages	IA
tcga-04-1365	87	serous cystadenocarcinoma	IIIB	g3	C2		IIB	4	0.0131579	60		HAL_24	serous cystadenocarcinoma	IIIC	IIIC	N1	M0	g3	C1		IV	18	0.580645		gsm6190535	t1	metastatic	C1		primary	31	0.508197		gsm249736	ovary	IIIC	high-grade serous	C5		IC	7	0.0284553		tcga-04-1337	78	IIIC	C1		IB
tcga-04-1514	45	serous cystadenocarcinoma	IIIA	g2	C5		IIC	15	0.0493421	58.6667		HAL_26	serous cystadenocarcinoma	IV	IIIB	N1	M1	g3	C4	subtypes	C1	12	0.387097		gsm6190537	t1	metastatic	C1		metastasis	30	0.491803		gsm249737	ovary	IIIC	high-grade serous	C1		IIB	1	0.00406504		tcga-04-1338	78	IIIC	C1		IC
tcga-04-1519	48	serous cystadenocarcinoma	IIIC	g3	C5		IIIA	7	0.0230263	52.5714		HAL_27	serous cystadenocarcinoma	IIIC	IIIC	Nx	M0	g3	C1		C2	4	0.129032		gsm6190541	t1	metastatic	C1	total	C1	18	0.295082		gsm249738	ovary	IIIC	high-grade serous	C5		IIC	10	0.0406504		tcga-04-1341	85	nd	C5		IIA
tcga-09-0364	80	serous cystadenocarcinoma	IIC	g3	C5		IIIB	14	0.0460526	59.4286		HAL_34	serous cystadenocarcinoma	IV	IIIB	N1	M1	g3	C5		C4	10	0.322581		gsm6190543	t1	metastatic	C1		C2	6	0.0983607		gsm249739	ovary	IIIC	high-grade serous	nd		III	5	0.0203252		tcga-04-1342	80	IV	C1		IIB
tcga-09-0366	55	serous cystadenocarcinoma	IIIC	g3	C4		IIIC	221	0.726974	59.9502		HAL_35	serous cystadenocarcinoma	IIIC	IIIC	Nx	M0	g3	C2		C5	5	0.16129		gsm6190545	t1	metastatic	C1		C4	15	0.245902		gsm249740	ovary	IIIC	high-grade serous	C1		IIIA	8	0.0325203		tcga-04-1343	72	IV	C1		IIC
tcga-09-0367	67	serous cystadenocarcinoma	IIIC	g3	C4		IV	38	0.125	54.8684		HAL_36	serous cystadenocarcinoma	IV	IIIC	N0	M1	g3	C5		nd	3	0.0967742		gsm6190549	t1	metastatic	C1		C5	12	0.196721		gsm249741	ovary	IIIC	high-grade serous	C1		IIIB	12	0.0487805		tcga-04-1346	73	IIIC	nd		IIIA
tcga-09-0369	56	serous cystadenocarcinoma	IIIC	g3	C5	subtypes	C1	86	0.282895	58.4767		HAL_39	serous cystadenocarcinoma	IV	IIIC	N1	M1	g3	C1	grades	g1	3	0.0967742		gsm6190552	t1	metastatic	C1		nd	10	0.163934		gsm249742	ovary	IIIC	high-grade serous	C5		IIIC	176	0.715447		tcga-04-1347	81	IV	C5		IIIB
tcga-09-1659	51	serous cystadenocarcinoma	IIIC	g3	C4		C2	38	0.125	58.0789		HAL_41	serous cystadenocarcinoma	IV	IIIC	N1	M1	g3	C2		g2	2	0.0645161		gsm6190554	t1	metastatic	C1	typeI	C1	16	0.432432		gsm249743	ovary	IV	high-grade serous	C1		IV	21	0.0853659		tcga-04-1349	69	IV	C2		IIIC
tcga-09-1662	58	serous cystadenocarcinoma	IV	g3	C2		C4	60	0.197368	57.05		HAL_42	serous cystadenocarcinoma	IIIC	IIIC	N1	M0	g2	C4		g3	25	0.806452		gsm6190558	t1	metastatic	C1		C2	4	0.108108		gsm249744	ovary	IIC	high-grade serous	C5		nd	2	0.00813008		tcga-04-1350	46	IIIC	C5		IV
tcga-09-1666	57	serous cystadenocarcinoma	IIIC	g3	C4		C5	86	0.282895	60.9302		HAL_43	serous cystadenocarcinoma	IIIC	IIIC	N1	M0	g3	C4		gx	1	0.0322581		gsm6190560	t1	metastatic	C1		C4	5	0.135135		gsm249745	ovary	IIIC	high-grade serous	C1	Cluster	C1	69	0.280488		tcga-04-1351	76	IIIC	C5		nd
tcga-09-1667	61	serous cystadenocarcinoma	IIC	g2	C2		nd	34	0.111842	60.7647		HAL_44	serous cystadenocarcinoma	IIIC	IIIC	N1	M0	g3	C2						gsm6190539	t1	metastatic	C2		C5	8	0.216216		gsm249746	ovary	IIIC	high-grade serous	C4		C2	43	0.174797		tcga-04-1353	64	IIIC	C1	Cluster	C1
tcga-09-1668	57	serous cystadenocarcinoma	IIIC	g3	nd	grades	g1	1	0.00328947	38		HAL_49	serous cystadenocarcinoma	IV	IIIC	N1	M1	g3	C4						gsm6190547	t1	metastatic	C4		nd	4	0.108108		gsm249747	ovary	IIIC	high-grade serous	C2		C4	43	0.174797		tcga-04-1356	62	IIC	C5		C2
tcga-09-1669	54	serous cystadenocarcinoma	IIIA	g3	C5		g2	33	0.108553	56.3636		HAL_50	serous cystadenocarcinoma	IV	IIIC	N1	M1	g1	C1						gsm6190531	t1	metastatic	C5	typeII	C1	2	0.0833333		gsm249748	peritoneum	IIIC	high-grade serous	C1		C5	62	0.252033		tcga-04-1360	65	IA	C5		C4
tcga-09-1670	57	serous cystadenocarcinoma	IIIA	g3	C4		g3	261	0.858553	59.5977		HAL_51	serous cystadenocarcinoma	IV	IIIC	N1	M1	g3	C5						gsm6190556	t1	metastatic	nd		C2	2	0.0833333		gsm249749	ovary	IIIB	high-grade serous	C2		nd	29	0.117886		tcga-04-1361	57	IIIB	C4		C5
tcga-09-1673	50	serous cystadenocarcinoma	IV	g3	C5		g4	1	0.00328947	51		HAL_53	serous cystadenocarcinoma	IIIC	IIIC	N1	M1	g1	C5						gsm6190526	t1	primary	C1		C4	10	0.416667		gsm249750	ovary	IV	high-grade serous	C1						tcga-04-1367	50	IIIC	C4		nd
tcga-09-1674	79	serous cystadenocarcinoma	IIIC	g3	C5		gx	4	0.0131579	54.75		HAL_55	serous cystadenocarcinoma	IIIB	IIIB	N0	M0	g3	C4						gsm6190559	t1	primary	C1		C5	4	0.166667		gsm249751	ovary	IIIC	high-grade serous	C2						tcga-04-1369	53	IIIC	C5
tcga-09-2044	77	serous cystadenocarcinoma	IIB	g3	C4		nd	2	0.00657895	59.5		HAL_56	serous cystadenocarcinoma	IIIC	IIIC	N1	M0	g3	C1						gsm6190530	t1	primary	C2		nd	6	0.25		gsm249752	ovary	IIIC	high-grade serous	nd						tcga-04-1371	58	IIIC	C5
tcga-09-2045	50	serous cystadenocarcinoma	IV	g2	C4							HAL_57	serous cystadenocarcinoma	IV	IIIC	Nx	M1	gx	C1						gsm6190540	t1	primary	C2						gsm249753	ovary	IIC	high-grade serous	C2						tcga-04-1516	48	IA	C4
tcga-09-2048	63	serous cystadenocarcinoma	IIIC	g3	C5							HAL_61	serous cystadenocarcinoma	IIIC	IIIC	N1	M0	g3	C4						gsm6190542	t1	primary	C2						gsm249754	ovary	IIIB	high-grade serous	C5						tcga-04-1517	79	IIIC	C5
tcga-09-2051	42	serous cystadenocarcinoma	IIIC	g3	nd							HAL_63	serous cystadenocarcinoma	IIIC	IIIC	N1	M0	g2	C1						gsm6190534	t1	primary	C4						gsm249755	ovary	IIIC	high-grade serous	C5						tcga-04-1525	47	IIIC	C4
tcga-09-2054	58	serous cystadenocarcinoma	IIIC	g3	C5							HAL_66	serous cystadenocarcinoma	IV	IIIC	N0	M1	g3	C1						gsm6190538	t1	primary	C4						gsm249756	ovary	IIIC	high-grade serous	C5						tcga-04-1530	68	IIIC	C1
tcga-09-2056	62	serous cystadenocarcinoma	IIIC	g3	C4							HAL_70	serous cystadenocarcinoma	IV	IIIC	N1	M1	g3	C2						gsm6190544	t1	primary	C4						gsm249758	ovary	IIIC	high-grade serous	nd						tcga-04-1536	60	IV	C4
tcga-10-0928	71	serous cystadenocarcinoma	IIIC	g3	C5							HAL_72	serous cystadenocarcinoma	IV	IIIC	Nx	M1	g3	C4						gsm6190553	t1	primary	C4						gsm249759	ovary	IIIC	high-grade serous	C1						tcga-04-1542	52	IIIB	C5
tcga-10-0936	69	serous cystadenocarcinoma	IIIC	g3	C4							HAL_73	serous cystadenocarcinoma	IV	IIIC	N1	M1	g3	C4						gsm6190528	t1	primary	C5						gsm249760	ovary	IIIC	high-grade serous	nd						tcga-04-1638	57	IV	C5
tcga-13-0730	71	serous cystadenocarcinoma	IIIC	g3	C5							HAL_74	serous cystadenocarcinoma	IV	IIIC	N1	M1	g3	C1						gsm6190532	t1	primary	C5						gsm249761	fallopian	nd	high-grade serous	C1						tcga-04-1644	48	IIIC	C5
tcga-13-0799	44	serous cystadenocarcinoma	IIIC	g3	C4							HAL_79	serous cystadenocarcinoma	IIIC	IIIC	Nx	M0	g3	C1						gsm6190536	t1	primary	C5						gsm249762	ovary	IIIC	high-grade serous	C2						tcga-04-1646	60	IIIC	C5
tcga-13-0800	52	serous cystadenocarcinoma	IIIC	g3	C5							HAL_81	serous cystadenocarcinoma	IV	IIIA	N1	M1	g1	C4						gsm6190546	t1	primary	C5						gsm249763	ovary	IIIC	high-grade serous	C2						tcga-04-1648	57	IIIC	C4
tcga-13-0801	46	serous cystadenocarcinoma	IIIC	g3	C2																				gsm6190551	t1	primary	C5						gsm249764	peritoneum	IIIC	high-grade serous	C1						tcga-04-1649	74	IIIC	C4
tcga-13-0890	56	serous cystadenocarcinoma	IIIC	g3	C1																				gsm6190557	t1	primary	C5						gsm249765	peritoneum	IIIC	high-grade serous	nd						tcga-04-1651	53	IIIC	C4
tcga-13-0893	48	serous cystadenocarcinoma	IIIC	g3	C1																				gsm6190561	t1	primary	C5						gsm249766	ovary	IIIC	high-grade serous	C4						tcga-04-1652	76	IIIC	C5
tcga-13-0897	54	serous cystadenocarcinoma	IIIC	g3	nd																				gsm6190548	t1	primary	nd						gsm249767	ovary	IIIC	high-grade serous	C2						tcga-04-1654	69	IIIC	C4
tcga-13-0899	60	serous cystadenocarcinoma	IIIC	g3	C5																				gsm6190550	t1	primary	nd						gsm249768	peritoneum	IV	high-grade serous	C1						tcga-04-1655	49	IIIB	C5
tcga-13-0913	53	serous cystadenocarcinoma	IIIC	g3	C5																				gsm6190555	t1	primary	nd						gsm249769	ovary	IIIC	high-grade serous	C5						tcga-09-1661	75	IIIC	nd
tcga-13-0916	49	serous cystadenocarcinoma	IIIC	g3	C4																				gsm6190565	t2	metastatic	C1						gsm249770	ovary	IIIC	high-grade serous	C4						tcga-09-1664	37	IIIC	C5
tcga-13-0920	65	serous cystadenocarcinoma	IIIC	g3	C5																				gsm6190563	t2	metastatic	C2						gsm249771	peritoneum	IIIC	high-grade serous	C1						tcga-09-1665	73	IIIC	C4
tcga-13-0924	45	serous cystadenocarcinoma	IV	g3	C2																				gsm6190567	t2	metastatic	C4						gsm249773	ovary	IIIB	high-grade serous	C5						tcga-09-1672	78	IIIC	C4
tcga-13-1403	48	serous cystadenocarcinoma	IIIC	g3	C4																				gsm6190575	t2	metastatic	C4						gsm249774	ovary	IIIC	high-grade serous	nd						tcga-09-1675	50	IC	C4
tcga-13-1405	49	serous cystadenocarcinoma	IV	g3	C1																				gsm6190580	t2	metastatic	C4						gsm249775	ovary	IIIC	high-grade serous	C4						tcga-09-2043	69	IC	C4
tcga-13-1410	57	serous cystadenocarcinoma	IV	gx	C1																				gsm6190584	t2	metastatic	C4						gsm249776	ovary	IIIB	high-grade serous	C5						tcga-09-2049	64	IIIC	C5
tcga-13-1411	81	serous cystadenocarcinoma	IIIC	g3	C1																				gsm6190576	t2	metastatic	C5						gsm249777	ovary	IIIC	high-grade serous	C5						tcga-09-2050	65	IIA	C5
tcga-13-1481	76	serous cystadenocarcinoma	IIIC	g2	C5																				gsm6190569	t2	metastatic	nd						gsm249778	ovary	IIIC	high-grade serous	nd						tcga-09-2053	72	IIIC	C5
tcga-13-1497	47	serous cystadenocarcinoma	IIIC	g3	C1																				gsm6190571	t2	metastatic	nd						gsm249780	ovary	IIIC	high-grade serous	nd						tcga-09-2055	48	IC	C4
tcga-13-1498	73	serous cystadenocarcinoma	IIIC	g3	C2																				gsm6190573	t2	metastatic	nd						gsm249781	ovary	IV	high-grade serous	C1						tcga-10-0925	58	IIIB	C4
tcga-13-1505	63	serous cystadenocarcinoma	IIIC	g3	C4																				gsm6190578	t2	metastatic	nd						gsm249782	ovary	IIIC	high-grade serous	C1						tcga-10-0926	63	IIIC	C5
tcga-13-1506	45	serous cystadenocarcinoma	IIIC	g3	C1																				gsm6190582	t2	metastatic	nd						gsm249783	ovary	IC	high-grade serous	C4						tcga-10-0927	65	IIIC	C5
tcga-13-1507	77	serous cystadenocarcinoma	IIIC	g3	C1																				gsm6190579	t2	primary	C1						gsm249784	ovary	IIIC	high-grade serous	C4						tcga-10-0930	70	IIIC	C1
tcga-13-1511	52	serous cystadenocarcinoma	IV	g3	C1																				gsm6190568	t2	primary	C2						gsm249785	ovary	IIIC	high-grade serous	C5						tcga-10-0931	44	IIIC	C4
tcga-13-1512	49	serous cystadenocarcinoma	IIIC	g3	nd																				gsm6190564	t2	primary	C4						gsm249786	ovary	IIIC	high-grade serous	C4						tcga-10-0933	77	IIIC	C5
tcga-13-2060	51	serous cystadenocarcinoma	IV	g3	C1																				gsm6190570	t2	primary	C4						gsm249788	ovary	IC	high-grade serous	nd						tcga-10-0934	50	IIIC	C4
tcga-13-a5ft	67	serous cystadenocarcinoma	IIIC	g3	nd																				gsm6190572	t2	primary	C4						gsm249789	ovary	IIIC	high-grade serous	C5						tcga-10-0935	68	IIIC	C5
tcga-20-1682	56	serous cystadenocarcinoma	IIIC	gx	C5																				gsm6190577	t2	primary	C4						gsm249792	ovary	IC	high-grade serous	C4						tcga-10-0937	44	IIIC	C4
tcga-20-1683	65	serous cystadenocarcinoma	IIIC	g3	C5																				gsm6190581	t2	primary	C4						gsm249793	ovary	IIB	high-grade serous	nd						tcga-10-0938	80	IIIC	C5
tcga-20-1684	51	serous cystadenocarcinoma	IIIC	g3	C4																				gsm6190585	t2	primary	C4						gsm249794	ovary	IIC	high-grade serous	C4						tcga-13-0720	48	IIIC	C4
tcga-20-1685	45	serous cystadenocarcinoma	IIIC	g3	nd																				gsm6190562	t2	primary	C5						gsm249795	ovary	IIIC	high-grade serous	C1						tcga-13-0751	44	IIIC	C4
tcga-20-1687	46	serous cystadenocarcinoma	IV	g3	C5																				gsm6190566	t2	primary	C5						gsm249796	ovary	IIIC	high-grade serous	C5						tcga-13-0755	75	IV	C4
tcga-23-1023	65	serous cystadenocarcinoma	IIIC	g3	C1																				gsm6190583	t2	primary	C5						gsm249797	ovary	IV	high-grade serous	C1						tcga-13-0765	50	IIIC	C4
tcga-23-1026	45	serous cystadenocarcinoma	IIIC	g3	C1																				gsm6190574	t2	primary	nd						gsm249798	ovary	IIIC	high-grade serous	C5						tcga-13-0766	42	IIIC	C5
tcga-23-1027	48	serous cystadenocarcinoma	IIIC	g3	C1																													gsm249799	ovary	IIIC	high-grade serous	C5						tcga-13-0797	49	IIIC	C4
tcga-23-1029	46	serous cystadenocarcinoma	IIIC	g3	nd																													gsm249800	fallopian	IIIC	high-grade serous	nd						tcga-13-0807	54	IIIC	nd
tcga-23-1109	62	serous cystadenocarcinoma	IIIC	g3	C4																													gsm249801	ovary	IIIC	high-grade serous	C5						tcga-13-0883	61	IIIC	C5
tcga-23-1111	63	serous cystadenocarcinoma	IIIC	g3	C1																													gsm249802	ovary	IIIC	high-grade serous	C4						tcga-13-0884	39	IIIC	C1
tcga-23-1114	55	serous cystadenocarcinoma	IIIC	g3	C5																													gsm249803	ovary	IIIA	high-grade serous	C5						tcga-13-0885	70	IIIC	C2
tcga-23-1120	60	serous cystadenocarcinoma	IIIC	g3	C5																													gsm249804	ovary	IIIB	high-grade serous	C5						tcga-13-0886	67	IIIC	C1
tcga-23-1122	53	serous cystadenocarcinoma	IIIC	g3	C2																													gsm249805	ovary	IV	high-grade serous	C2						tcga-13-0887	42	IIIC	nd
tcga-23-1123	59	serous cystadenocarcinoma	IIIC	g3	C5																													gsm249806	peritoneum	IIIC	high-grade serous	C1						tcga-13-0888	78	IIIC	C5
tcga-23-1809	63	serous cystadenocarcinoma	IIC	g3	C4																													gsm249807	ovary	IIIC	high-grade serous	C2						tcga-13-0889	75	IV	C2
tcga-23-2077	45	serous cystadenocarcinoma	IIIC	g3	C5																													gsm249808	ovary	IA	high-grade serous	C2						tcga-13-0891	73	IV	C5
tcga-23-2078	66	serous cystadenocarcinoma	IIIC	g3	C4																													gsm249809	ovary	IIIC	high-grade serous	nd						tcga-13-0894	53	IIIC	C1
tcga-23-2081	49	serous cystadenocarcinoma	IV	g3	C1																													gsm249810	peritoneum	III	high-grade serous	C1						tcga-13-0900	59	IIIC	C1
tcga-23-2084	45	serous cystadenocarcinoma	IV	g3	C1																													gsm249811	ovary	IIIA	high-grade serous	nd						tcga-13-0901	41	IIIC	C5
tcga-24-0975	58	serous cystadenocarcinoma	IIIC	g3	C1																													gsm249812	ovary	IIIC	high-grade serous	C5						tcga-13-0903	42	IV	C4
tcga-24-1103	50	serous cystadenocarcinoma	IIIC	g3	C4																													gsm249813	fallopian	IIIC	high-grade serous	C2						tcga-13-0904	63	IIIC	C4
tcga-24-1413	51	serous cystadenocarcinoma	IIIC	g3	C4																													gsm249814	peritoneum	IIIC	high-grade serous	C1						tcga-13-0905	51	IIIC	C4
tcga-24-1416	34	serous cystadenocarcinoma	IV	g3	C4																													gsm249815	ovary	IIIC	high-grade serous	C1						tcga-13-0906	50	IIIC	C5
tcga-24-1417	54	serous cystadenocarcinoma	IV	g3	nd																													gsm249816	ovary	IIIC	high-grade serous	C5						tcga-13-0908	58	IV	C1
tcga-24-1418	68	serous cystadenocarcinoma	IIIC	g3	C1																													gsm249817	ovary	IIIC	high-grade serous	C1						tcga-13-0910	58	IIIC	C5
tcga-24-1419	62	serous cystadenocarcinoma	IIIC	g3	C5																													gsm249818	ovary	IIIC	high-grade serous	C5						tcga-13-0911	55	IV	C1
tcga-24-1423	61	serous cystadenocarcinoma	IIIC	g3	nd																													gsm249819	ovary	IIIC	high-grade serous	C5						tcga-13-0912	58	IIIC	C5
tcga-24-1424	67	serous cystadenocarcinoma	IIIC	g3	C5																													gsm249820	ovary	IIIC	high-grade serous	C2						tcga-13-0919	52	IIIC	C1
tcga-24-1425	45	serous cystadenocarcinoma	IIIC	g3	C1																													gsm249821	ovary	IIIC	high-grade serous	C1						tcga-13-0921	72	IIIC	C4
tcga-24-1427	58	serous cystadenocarcinoma	IIIC	g3	C1																													gsm249822	ovary	IIIC	high-grade serous	C4						tcga-13-0923	74	IIIC	C5
tcga-24-1428	50	serous cystadenocarcinoma	IIIC	g3	C2																													gsm249823	peritoneum	IIIC	high-grade serous	C2						tcga-13-1404	48	IIIC	C1
tcga-24-1430	68	serous cystadenocarcinoma	IIIC	g3	C5																													gsm249824	ovary	IIIB	high-grade serous	C5						tcga-13-1407	51	IIIC	C5
tcga-24-1434	59	serous cystadenocarcinoma	IIIC	g3	C1																													gsm249825	ovary	IIIC	high-grade serous	C2						tcga-13-1408	59	IIIC	C1
tcga-24-1435	57	serous cystadenocarcinoma	IIIC	g3	C1																													gsm249826	ovary	IIIA	high-grade serous	nd						tcga-13-1409	73	IIIC	C5
tcga-24-1436	57	serous cystadenocarcinoma	IIIC	g3	C1																													gsm249827	ovary	III	high-grade serous	C5						tcga-13-1412	41	IV	C1
tcga-24-1463	70	serous cystadenocarcinoma	IIIC	g3	C1																													gsm249828	peritoneum	IIIC	high-grade serous	C2						tcga-13-1477	49	IV	C5
tcga-24-1467	51	serous cystadenocarcinoma	IIIC	g3	C4																													gsm249829	peritoneum	IIIC	high-grade serous	C1						tcga-13-1482	52	IV	nd
tcga-24-1469	71	serous cystadenocarcinoma	IIIC	g3	C5																													gsm249830	ovary	IIIC	high-grade serous	C5						tcga-13-1483	61	IIIC	C1
tcga-24-1474	57	serous cystadenocarcinoma	IIIC	g3	C5																													gsm249831	peritoneum	IIIC	high-grade serous	C1						tcga-13-1484	62	IIIC	C2
tcga-24-1544	71	serous cystadenocarcinoma	IIIC	g3	C5																													gsm249832	ovary	IIIC	high-grade serous	C4						tcga-13-1485	48	IV	C1
tcga-24-1545	69	serous cystadenocarcinoma	IIIC	g3	C1																													gsm249833	ovary	IIIC	high-grade serous	C2						tcga-13-1487	74	IV	C5
tcga-24-1546	46	serous cystadenocarcinoma	IIIC	g3	C1																													gsm249834	peritoneum	IIIC	high-grade serous	C5						tcga-13-1488	59	IV	C2
tcga-24-1548	57	serous cystadenocarcinoma	IIIC	g3	C5																													gsm249835	ovary	IV	high-grade serous	nd						tcga-13-1489	70	IIIC	C5
tcga-24-1549	58	serous cystadenocarcinoma	IIIB	g3	nd																													gsm249836	ovary	IIIC	high-grade serous	C1						tcga-13-1491	55	IIIC	C5
tcga-24-1550	49	serous cystadenocarcinoma	IIIC	g3	C5																													gsm249837	ovary	IIIC	high-grade serous	C4						tcga-13-1492	66	IIIC	C5
tcga-24-1551	53	serous cystadenocarcinoma	IIIC	g3	C4																													gsm249838	ovary	IIIC	high-grade serous	C1						tcga-13-1494	43	IV	C1
tcga-24-1552	77	serous cystadenocarcinoma	IIIC	g3	C4																													gsm249839	ovary	III	high-grade serous	C5						tcga-13-1495	60	IIIC	C5
tcga-24-1553	53	serous cystadenocarcinoma	IIIB	g3	C2																													gsm249840	ovary	IIIC	high-grade serous	nd						tcga-13-1496	65	IIIC	C4
tcga-24-1555	50	serous cystadenocarcinoma	IIIC	g3	C4																													gsm249841	ovary	IIIC	high-grade serous	C4						tcga-13-1497	47	IIIC	nd
tcga-24-1556	50	serous cystadenocarcinoma	IIB	g3	C4																													gsm249842	ovary	IIIC	high-grade serous	C2						tcga-13-1499	56	IIIC	C1
tcga-24-1557	49	serous cystadenocarcinoma	IIIC	g3	C4																													gsm249843	peritoneum	IIIC	high-grade serous	C1						tcga-13-1500	71	IIIC	C1
tcga-24-1558	73	serous cystadenocarcinoma	IIIC	g3	C5																													gsm249844	ovary	III	high-grade serous	C4						tcga-13-1501	50	IV	C1
tcga-24-1560	51	serous cystadenocarcinoma	IIIC	g4	C5																													gsm249845	ovary	IIIC	high-grade serous	C1						tcga-13-1504	68	IIIC	C1
tcga-24-1562	67	serous cystadenocarcinoma	IIIC	g3	C1																													gsm249846	ovary	IIIC	high-grade serous	C1						tcga-13-1509	64	IV	C1
tcga-24-1563	66	serous cystadenocarcinoma	IIIC	g3	C1																													gsm249847	ovary	IIIC	high-grade serous	C4						tcga-13-1510	62	IIIC	C4
tcga-24-1564	67	serous cystadenocarcinoma	IIIC	g3	C1																													gsm249848	ovary	IV	high-grade serous	C1						tcga-13-1817	56	IIIC	C2
tcga-24-1567	54	serous cystadenocarcinoma	IIIB	g3	C5																													gsm249849	ovary	IIIC	high-grade serous	C5						tcga-13-1819	59	IIC	C4
tcga-24-1603	53	serous cystadenocarcinoma	IIIB	g3	C4																													gsm249850	ovary	IC	high-grade serous	C5						tcga-13-2057	59	IIIC	C5
tcga-24-1604	66	serous cystadenocarcinoma	IIIC	g3	nd																													gsm249851	ovary	IIIC	high-grade serous	C5						tcga-13-2059	50	IIIC	C4
tcga-24-1616	56	serous cystadenocarcinoma	IIIC	g3	C4																													gsm249852	ovary	IIIC	high-grade serous	C2						tcga-13-2061	58	IIIC	nd
tcga-24-1842	49	serous cystadenocarcinoma	IIIC	g3	C2																													gsm249853	ovary	IIIC	high-grade serous	C2						tcga-13-2065	71	IIIC	C1
tcga-24-1843	66	serous cystadenocarcinoma	IIIC	g3	C2																													gsm249854	ovary	IIIC	high-grade serous	C1						tcga-13-2066	49	IV	C5
tcga-24-1844	64	serous cystadenocarcinoma	IIIC	g3	C5																													gsm249855	ovary	IIIC	high-grade serous	C5						tcga-13-2071	63	IV	C1
tcga-24-1846	45	serous cystadenocarcinoma	IIIC	g3	C2																													gsm249857	ovary	IIIC	high-grade serous	C5						tcga-20-0987	61	IIIC	C2
tcga-24-1847	45	serous cystadenocarcinoma	IV	g3	C2																													gsm249858	ovary	IV	high-grade serous	C1						tcga-20-0990	74	IIIC	C5
tcga-24-1849	80	serous cystadenocarcinoma	IIIC	g3	C1																													gsm249859	ovary	IV	high-grade serous	C1						tcga-20-0991	78	IIB	C2
tcga-24-1850	72	serous cystadenocarcinoma	IIIC	g3	C5																													gsm249860	ovary	IIIC	high-grade serous	C1						tcga-20-0996	59	IIIC	C5
tcga-24-1924	65	serous cystadenocarcinoma	IIIC	g3	C2																													gsm249861	ovary	IIIC	high-grade serous	C4						tcga-20-1686	75	IIIC	C4
tcga-24-1928	77	serous cystadenocarcinoma	IIIC	g3	C1																													gsm249862	ovary	IIIC	high-grade serous	C2						tcga-23-1021	45	IV	C4
tcga-24-1930	53	serous cystadenocarcinoma	IIIC	g3	C1																													gsm249863	ovary	IIIC	high-grade serous	C1						tcga-23-1022	67	IIIC	C5
tcga-24-2019	46	serous cystadenocarcinoma	IIIC	g3	C5																													gsm249864	peritoneum	IV	high-grade serous	C5						tcga-23-1024	52	IV	C5
tcga-24-2020	67	serous cystadenocarcinoma	IIIC	g3	C5																													gsm249865	peritoneum	IIC	high-grade serous	C1						tcga-23-1028	43	IIIC	C4
tcga-24-2023	54	serous cystadenocarcinoma	IIIA	g3	C4																													gsm249866	ovary	IIIC	high-grade serous	C4						tcga-23-1030	64	IIIC	C5
tcga-24-2024	72	serous cystadenocarcinoma	IIIC	g3	C2																													gsm249867	peritoneum	IIIC	high-grade serous	C1						tcga-23-1031	60	IV	C5
tcga-24-2026	79	serous cystadenocarcinoma	IIIC	g3	nd																													gsm249869	ovary	IB	high-grade serous	C5						tcga-23-1032	73	IV	C5
tcga-24-2027	51	serous cystadenocarcinoma	IV	g3	C5																													gsm249871	ovary	IIIC	high-grade serous	C1						tcga-23-1107	59	IV	nd
tcga-24-2033	87	serous cystadenocarcinoma	IIIC	g3	C5																													gsm249872	ovary	IIIC	high-grade serous	C1						tcga-23-1110	42	IIIC	C5
tcga-24-2035	65	serous cystadenocarcinoma	IIIC	g3	C1																													gsm249873	peritoneum	IV	high-grade serous	C1						tcga-23-1113	48	IV	C5
tcga-24-2036	50	serous cystadenocarcinoma	IIIA	g3	C5																													gsm249874	ovary	IC	high-grade serous	C2						tcga-23-1116	83	IIIC	C1
tcga-24-2038	68	serous cystadenocarcinoma	IIIA	gb	C4																													gsm249875	ovary	IIIC	high-grade serous	C5						tcga-23-1117	42	IIIC	C1
tcga-24-2254	66	serous cystadenocarcinoma	IIIC	g3	C5																													gsm249876	ovary	IV	high-grade serous	C1						tcga-23-1118	45	IIIC	C4
tcga-24-2261	76	serous cystadenocarcinoma	IIIC	g3	C1																													gsm249877	ovary	IIIC	high-grade serous	C2						tcga-23-1119	64	IIIC	C2
tcga-24-2262	57	serous cystadenocarcinoma	IIIC	g3	C1																													gsm249879	ovary	IIIC	high-grade serous	C1						tcga-23-1121	51	IIIC	C5
tcga-24-2267	58	serous cystadenocarcinoma	IIB	g3	C2																													gsm249880	ovary	IIIB	high-grade serous	C4						tcga-23-1124	62	IIIC	C1
tcga-24-2271	55	serous cystadenocarcinoma	IIIC	g3	C1																													gsm249881	ovary	IIIC	high-grade serous	C5						tcga-23-2072	58	IV	C4
tcga-24-2281	68	serous cystadenocarcinoma	IIA	g3	C2																													gsm249882	ovary	IIIC	high-grade serous	nd						tcga-23-2079	46	IIIC	C2
tcga-24-2288	70	serous cystadenocarcinoma	IIIC	g3	C1																													gsm249883	ovary	IIIB	high-grade serous	C4						tcga-23-2641	85	IIIC	C5
tcga-24-2289	68	serous cystadenocarcinoma	IV	g3	C1																													gsm249884	ovary	IV	high-grade serous	nd						tcga-23-2643	74	IIIC	C4
tcga-24-2290	56	serous cystadenocarcinoma	IIIC	g3	C2																													gsm249885	ovary	IIIC	high-grade serous	C2						tcga-23-2645	54	IIIC	C5
tcga-24-2293	47	serous cystadenocarcinoma	nd	g3	C1																													gsm249887	peritoneum	IIIC	high-grade serous	C2						tcga-23-2647	49	IIIC	C1
tcga-24-2297	56	serous cystadenocarcinoma	IIIC	g3	C5																													gsm249888	ovary	IIIC	high-grade serous	nd						tcga-23-2649	60	IIIC	C4
tcga-24-2298	55	serous cystadenocarcinoma	IIIC	g3	C1																													gsm249889	ovary	IC	high-grade serous	C2						tcga-24-0966	78	IIIC	C4
tcga-25-1312	69	serous cystadenocarcinoma	IV	g3	C5																													gsm249890	ovary	IIIC	high-grade serous	C1						tcga-24-0968	59	IIIC	nd
tcga-25-1313	62	serous cystadenocarcinoma	IV	g3	C4																													gsm249891	peritoneum	IIIC	high-grade serous	C2						tcga-24-0970	63	IIIC	nd
tcga-25-1314	42	serous cystadenocarcinoma	IV	g3	C1																													gsm249894	ovary	IIIC	high-grade serous	C5						tcga-24-0979	53	IV	C4
tcga-25-1315	50	serous cystadenocarcinoma	IIIC	g3	C5																													gsm249895	ovary	IV	high-grade serous	C1						tcga-24-0980	53	IIIC	C2
tcga-25-1316	55	serous cystadenocarcinoma	IIIC	g3	C5																													gsm249896	peritoneum	IIIC	high-grade serous	C1						tcga-24-0982	77	IIIC	C5
tcga-25-1317	66	serous cystadenocarcinoma	IIIC	g3	C5																													gsm249897	ovary	IIIC	high-grade serous	C4						tcga-24-1104	56	IV	C2
tcga-25-1318	54	serous cystadenocarcinoma	IIIC	g3	C4																													gsm249898	ovary	IIIC	high-grade serous	C5						tcga-24-1105	36	IIIC	C5
tcga-25-1319	73	serous cystadenocarcinoma	IIIC	g3	C5																													gsm249899	ovary	IIIC	high-grade serous	C4						tcga-24-1422	82	IIIC	C1
tcga-25-1320	65	serous cystadenocarcinoma	IIIC	g3	C1																													gsm249900	ovary	IIIC	high-grade serous	C5						tcga-24-1426	43	IIIC	C5
tcga-25-1321	65	serous cystadenocarcinoma	IIIC	g3	C4																													gsm249902	ovary	IIIC	high-grade serous	C5						tcga-24-1431	67	IIIC	nd
tcga-25-1322	62	serous cystadenocarcinoma	IV	g3	C4																													gsm249903	ovary	IIIC	high-grade serous	C2						tcga-24-1464	70	IIIC	C4
tcga-25-1323	72	serous cystadenocarcinoma	IIIC	g3	C5																													gsm249904	ovary	IIIC	high-grade serous	C4						tcga-24-1466	74	IIIC	C4
tcga-25-1324	74	serous cystadenocarcinoma	IIIC	g3	C5																													gsm249905	ovary	IIIC	high-grade serous	C4						tcga-24-1470	54	IIIB	C2
tcga-25-1326	61	serous cystadenocarcinoma	IIIC	g3	C1																													gsm249906	ovary	IIIC	high-grade serous	C2						tcga-24-1471	60	IIIC	C4
tcga-25-1328	38	serous cystadenocarcinoma	IIIC	g3	C1																													gsm249907	ovary	IIIC	high-grade serous	C1						tcga-24-1565	74	IIIC	C4
tcga-25-1329	76	serous cystadenocarcinoma	IIIC	g3	C1																													gsm249909	ovary	IIIC	high-grade serous	C1						tcga-24-1614	57	IIIC	C5
tcga-25-1623	71	serous cystadenocarcinoma	IV	g3	C1																													gsm249910	ovary	IIIC	high-grade serous	C4						tcga-24-1845	42	IIIC	C4
tcga-25-1625	66	serous cystadenocarcinoma	IIIC	g3	C2																													gsm249911	peritoneum	IIIC	high-grade serous	C1						tcga-24-1852	55	IIIC	C5
tcga-25-1626	65	serous cystadenocarcinoma	IIIC	g3	C1																													gsm249912	ovary	IIIC	high-grade serous	C4						tcga-24-1920	74	IIIC	C4
tcga-25-1627	73	serous cystadenocarcinoma	IIIC	g3	C5																													gsm249913	ovary	IIIC	high-grade serous	C5						tcga-24-1923	51	IIIC	C5
tcga-25-1628	67	serous cystadenocarcinoma	IIIC	g3	C1																													gsm249914	peritoneum	IIIC	high-grade serous	C1						tcga-24-1927	59	IIIC	C1
tcga-25-1630	73	serous cystadenocarcinoma	IIIC	g3	C4																													gsm249915	ovary	IIIC	high-grade serous	C1						tcga-24-2029	75	IIIC	C1
tcga-25-1631	73	serous cystadenocarcinoma	IIIC	g3	nd																													gsm249916	ovary	IIIC	high-grade serous	C5						tcga-24-2030	87	IIIC	C5
tcga-25-1632	68	serous cystadenocarcinoma	IV	g3	C5																													gsm249917	ovary	IIIC	high-grade serous	C1						tcga-24-2260	74	IIIB	C5
tcga-25-1633	64	serous cystadenocarcinoma	IIIC	g3	C1																													gsm249918	ovary	IIIC	high-grade serous	C5						tcga-24-2280	74	IIIC	C1
tcga-25-1634	75	serous cystadenocarcinoma	IIIC	g3	C5																													gsm249919	ovary	IIIC	high-grade serous	C5						tcga-24-2295	69	IIIC	C5
tcga-25-1635	71	serous cystadenocarcinoma	IIIC	g3	C1																													gsm249920	ovary	IIIC	high-grade serous	C5						tcga-24-2297	56	IIIC	C5
tcga-25-1870	59	serous cystadenocarcinoma	IIIC	g3	C5																													gsm249921	peritoneum	IIIC	high-grade serous	C4						tcga-24-2298	55	IIIC	C1
tcga-25-1871	70	serous cystadenocarcinoma	IIIC	g3	C5																													gsm249923	ovary	IIIC	high-grade serous	C1						tcga-25-1325	77	IV	nd
tcga-25-2042	60	serous cystadenocarcinoma	IIIC	g3	C1																													gsm249924	ovary	IIIC	high-grade serous	C2						tcga-25-1877	81	IIIC	C5
tcga-25-2391	57	serous cystadenocarcinoma	IIIC	g3	C4																													gsm249925	ovary	IIIC	high-grade serous	C1						tcga-25-1878	60	IIIC	C2
tcga-25-2392	75	serous cystadenocarcinoma	IV	g3	C4																													gsm249926	ovary	IIIC	high-grade serous	C2						tcga-25-2390	80	nd	C5
tcga-25-2393	81	serous cystadenocarcinoma	IIIC	g3	C5																													gsm249927	ovary	IIIC	high-grade serous	nd						tcga-25-2408	37	IV	C1
tcga-25-2396	71	serous cystadenocarcinoma	IIIC	g3	C1																													gsm249928	ovary	IA	high-grade serous	C5						tcga-29-1692	58	IIIC	C1
tcga-25-2397	59	serous cystadenocarcinoma	IV	g3	C4																													gsm249929	ovary	IIIC	high-grade serous	C5						tcga-29-1704	61	IIIC	nd
tcga-25-2398	71	serous cystadenocarcinoma	IIIC	g3	nd																													gsm249930	ovary	IIIA	high-grade serous	nd						tcga-29-1707	41	IIC	C4
tcga-25-2399	80	serous cystadenocarcinoma	IIIC	g3	C1																													gsm249931	peritoneum	IIIC	high-grade serous	C1						tcga-29-1764	49	IIIC	C1
tcga-25-2400	76	serous cystadenocarcinoma	IIIC	g3	C4																													gsm249932	ovary	IIIC	high-grade serous	C4						tcga-29-1766	74	IIIC	C1
tcga-25-2401	64	serous cystadenocarcinoma	IIIC	g3	C1																													gsm249933	ovary	IV	high-grade serous	C2						tcga-29-1768	50	IV	C1
tcga-25-2404	38	serous cystadenocarcinoma	IIIC	g3	C1																													gsm249934	ovary	IIIC	high-grade serous	C4						tcga-29-1769	40	IIIC	C1
tcga-25-2409	71	serous cystadenocarcinoma	IV	g3	nd																													gsm249935	fallopian	IIIC	high-grade serous	C1						tcga-29-1771	76	IIIC	C4
tcga-29-1688	39	serous cystadenocarcinoma	IIIC	g2	C2																													gsm249936	ovary	IIIA	high-grade serous	C4						tcga-29-1774	82	IIIC	C5
tcga-29-1690	66	serous cystadenocarcinoma	IIIC	g2	C1																													gsm249937	peritoneum	IIIC	high-grade serous	C5						tcga-29-1775	51	IIIC	C5
tcga-29-1691	51	serous cystadenocarcinoma	IIIC	g2	C5																													gsm249938	fallopian	IIC	high-grade serous	C2						tcga-29-1777	47	IIIC	C1
tcga-29-1693	72	serous cystadenocarcinoma	IIIC	g3	C1																													gsm249939	ovary	IIIC	high-grade serous	C4						tcga-29-2429	79	IIIC	C5
tcga-29-1694	45	serous cystadenocarcinoma	IIIC	gx	nd																													gsm249940	ovary	IIIC	high-grade serous	C5						tcga-29-2431	59	IIIC	C5
tcga-29-1695	62	serous cystadenocarcinoma	IIIC	g2	C1																													gsm249941	ovary	IIIC	high-grade serous	C5						tcga-29-2432	61	IIIC	C1
tcga-29-1696	43	serous cystadenocarcinoma	IIIC	g2	C4																													gsm249942	ovary	IIIC	high-grade serous	C5						tcga-29-2434	52	IIIC	nd
tcga-29-1697	62	serous cystadenocarcinoma	IIIC	g3	C5																													gsm249943	ovary	IV	high-grade serous	C4						tcga-29-2436	36	IIIC	C1
tcga-29-1698	53	serous cystadenocarcinoma	IIIC	g3	C1																													gsm249944	peritoneum	IIIC	high-grade serous	C4						tcga-30-1714	68	IV	C5
tcga-29-1699	57	serous cystadenocarcinoma	IIIC	g3	C2																													gsm249945	peritoneum	IIIC	high-grade serous	nd						tcga-30-1853	58	IIIC	C5
tcga-29-1701	56	serous cystadenocarcinoma	IIIC	g3	C1																													gsm249946	ovary	IIIC	high-grade serous	C1						tcga-30-1856	56	IIIC	C2
tcga-29-1702	84	serous cystadenocarcinoma	IIIC	g3	C5																													gsm249947	peritoneum	IIIC	high-grade serous	C1						tcga-30-1859	56	nd	C5
tcga-29-1703	56	serous cystadenocarcinoma	IIIC	g2	C5																													gsm249949	fallopian	IA	high-grade serous	C2						tcga-30-1866	61	IV	C5
tcga-29-1705	47	serous cystadenocarcinoma	IIIC	g2	C1																													gsm249950	ovary	IIIC	high-grade serous	C5						tcga-30-1867	46	IV	C1
tcga-29-1710	54	serous cystadenocarcinoma	IIIC	g2	C1																													gsm249951	ovary	IIIC	high-grade serous	C1						tcga-30-1880	56	IIIC	nd
tcga-29-1711	45	serous cystadenocarcinoma	IIIC	g2	C2																													gsm249953	ovary	IIIC	high-grade serous	C5						tcga-30-1887	67	IIIC	C1
tcga-29-1761	80	serous cystadenocarcinoma	IIIC	g3	C4																													gsm249954	ovary	IIC	high-grade serous	C4						tcga-30-1892	52	IIIC	C1
tcga-29-1762	59	serous cystadenocarcinoma	IV	g2	C5																													gsm249956	ovary	IIIC	high-grade serous	C1						tcga-31-1955	43	IIIC	nd
tcga-29-1763	43	serous cystadenocarcinoma	IIC	g2	C5																													gsm249957	ovary	IIIC	high-grade serous	C1						tcga-36-2529	71	IIIC	nd
tcga-29-1770	54	serous cystadenocarcinoma	IIIC	g2	C1																													gsm249958	ovary	IIIC	high-grade serous	C4						tcga-36-2530	38	IIIC	C4
tcga-29-1776	63	serous cystadenocarcinoma	IIIC	g3	C1																													gsm249959	ovary	IIIC	high-grade serous	C4						tcga-36-2532	61	IIIC	C4
tcga-29-1778	77	serous cystadenocarcinoma	IIIC	g3	C4																													gsm249960	ovary	IIIC	high-grade serous	C2						tcga-36-2533	55	IIIC	C4
tcga-29-1781	69	serous cystadenocarcinoma	IIIC	g3	C2																													gsm249961	ovary	IIIB	high-grade serous	nd						tcga-36-2534	72	IIIC	nd
tcga-29-1783	58	serous cystadenocarcinoma	IIIC	g3	C5																													gsm249962	ovary	IIIC	high-grade serous	C2						tcga-36-2537	39	IIIC	C5
tcga-29-1784	55	serous cystadenocarcinoma	IIIC	g3	C2																													gsm249963	ovary	IIIC	high-grade serous	C2						tcga-36-2538	37	IIIB	C1
tcga-29-1785	55	serous cystadenocarcinoma	IIIC	g3	C2																													gsm249964	peritoneum	IIIC	high-grade serous	C2						tcga-36-2539	nd	nd	C1
tcga-29-2414	75	serous cystadenocarcinoma	IIIC	g2	C5																													gsm249965	ovary	IIIC	high-grade serous	C2						tcga-36-2540	26	IIIC	C1
tcga-29-2425	60	serous cystadenocarcinoma	IIIC	g2	C5																													gsm249967	ovary	IIC	high-grade serous	C4						tcga-36-2542	59	IIIB	C2
tcga-29-2427	60	serous cystadenocarcinoma	IIIC	g3	nd																													gsm249968	ovary	IIIB	high-grade serous	nd						tcga-36-2543	85	IIIC	C2
tcga-29-2428	58	serous cystadenocarcinoma	IIIC	g3	C2																													gsm249969	ovary	IIIC	high-grade serous	nd						tcga-36-2544	58	IIIC	C5
tcga-29-a5nz	66	serous cystadenocarcinoma	IIIC	g3	nd																													gsm249970	fallopian	IC	high-grade serous	C5						tcga-36-2545	42	IIIA	C2
tcga-30-1718	44	serous cystadenocarcinoma	IIIC	g3	C1																													gsm249971	ovary	IV	high-grade serous	nd						tcga-36-2547	64	IIIC	C5
tcga-30-1855	61	serous cystadenocarcinoma	IIIC	g3	nd																													gsm249972	ovary	IIIC	high-grade serous	C5						tcga-36-2548	57	IIIC	C1
tcga-30-1857	64	serous cystadenocarcinoma	IV	g3	nd																													gsm249973	ovary	IIIC	high-grade serous	nd						tcga-36-2549	54	IIC	C4
tcga-30-1860	58	serous cystadenocarcinoma	IIIC	g3	C2																													gsm249975	ovary	IIIC	high-grade serous	C2						tcga-36-2551	57	IIIC	C4
tcga-30-1861	74	serous cystadenocarcinoma	IIIC	g3	C1																													gsm249976	ovary	IIIC	high-grade serous	C4						tcga-36-2552	64	IIC	C5
tcga-30-1862	65	serous cystadenocarcinoma	IV	g2	C1																													gsm249978	ovary	nd	high-grade serous	C1						tcga-42-2582	49	IIIC	C1
tcga-30-1891	61	serous cystadenocarcinoma	IIIC	g2	C1																													gsm249979	peritoneum	IV	high-grade serous	C1						tcga-42-2587	75	IIIC	C1
tcga-31-1944	47	serous cystadenocarcinoma	IIIC	g3	C4																													gsm249980	ovary	IIIC	high-grade serous	C5						tcga-42-2588	61	IV	C1
tcga-31-1946	30	serous cystadenocarcinoma	IIIC	g3	C1																													gsm249981	ovary	IIC	high-grade serous	C2						tcga-42-2589	54	IIIC	C1
tcga-31-1950	76	serous cystadenocarcinoma	IIIC	g2	nd																													gsm249982	peritoneum	IIIC	high-grade serous	C1						tcga-42-2590	57	IV	C1
tcga-31-1951	58	serous cystadenocarcinoma	IIIC	g3	C1																													gsm249983	ovary	IIIC	high-grade serous	C4						tcga-42-2591	51	IIIC	C5
tcga-31-1953	52	serous cystadenocarcinoma	IIIC	g3	C2																													gsm249984	ovary	IIIC	high-grade serous	C2						tcga-42-2593	67	IIIC	C4
tcga-31-1956	60	serous cystadenocarcinoma	IIIB	g3	nd																													gsm249986	ovary	IV	high-grade serous	C4						tcga-57-1586	66	IIIC	nd
tcga-31-1959	49	serous cystadenocarcinoma	IV	g2	C1																													gsm249987	ovary	IIIC	high-grade serous	nd						tcga-57-1992	62	IC	C5
tcga-36-1568	52	serous cystadenocarcinoma	IIIC	g3	C2																													gsm249988	ovary	IIIC	high-grade serous	C1						tcga-59-2349	71	IA	C4
tcga-36-1569	52	serous cystadenocarcinoma	IIIC	g3	C1																													gsm249989	peritoneum	IIIA	high-grade serous	C1						tcga-59-2372	73	IIIC	C5
tcga-36-1570	49	serous cystadenocarcinoma	IIIC	g3	C4																													gsm249990	ovary	IIIC	high-grade serous	C1						tcga-61-1722	89	IB	C2
tcga-36-1571	53	serous cystadenocarcinoma	IIIB	g3	C5																													gsm249991	fallopian	IIIB	high-grade serous	C5						tcga-61-1727	74	IC	C2
tcga-36-1574	48	serous cystadenocarcinoma	IIIC	g3	C1																													gsm249992	ovary	IIIA	high-grade serous	C1						tcga-61-1730	78	IC	C5
tcga-36-1575	83	serous cystadenocarcinoma	IIIB	g3	C5																													gsm249993	ovary	IIC	high-grade serous	C4						tcga-61-1734	52	IC	C4
tcga-36-1576	76	serous cystadenocarcinoma	IIIC	g3	C1																													gsm249994	ovary	IV	high-grade serous	C2						tcga-61-1895	52	IIIB	nd
tcga-36-1577	43	serous cystadenocarcinoma	IIC	g2	C5																													gsm249996	ovary	IIIC	high-grade serous	C4						tcga-61-1899	81	IIIC	C4
tcga-36-1578	63	serous cystadenocarcinoma	IV	g3	C2																													gsm249997	peritoneum	IIIC	high-grade serous	C1						tcga-61-1901	65	IV	C4
tcga-36-1580	82	serous cystadenocarcinoma	IIIC	g3	C1																													gsm249998	ovary	IIC	high-grade serous	C4						tcga-61-1903	55	IB	C2
tcga-36-1581	63	serous cystadenocarcinoma	IIC	g3	C2																													gsm249999	ovary	IIIC	high-grade serous	C5						tcga-61-1904	60	IIIC	nd
tcga-3p-a9wa	55	serous cystadenocarcinoma	IIB	g3	nd																													gsm250000	ovary	III	high-grade serous	C1						tcga-61-1906	55	IIIC	C4
tcga-57-1582	50	serous cystadenocarcinoma	IIIC	g3	C5																													gsm250001	ovary	IIIC	high-grade serous	C5						tcga-61-1911	55	IIA	C2
tcga-57-1583	57	serous cystadenocarcinoma	IIIC	g3	C5																																							tcga-61-1913	48	IIIB	C2
tcga-57-1584	47	serous cystadenocarcinoma	IIIC	g3	C4																																							tcga-61-1915	50	IIC	C4
tcga-57-1585	57	serous cystadenocarcinoma	IIIC	g3	C1																																							tcga-61-1916	53	IIIC	C4
tcga-57-1993	56	serous cystadenocarcinoma	IIIC	g3	C4																																							tcga-61-2017	64	IIIC	C4
tcga-57-1994	63	serous cystadenocarcinoma	nd	nd	C4																																							tcga-61-2018	62	IC	C4
tcga-59-2348	59	serous cystadenocarcinoma	IIIC	g3	nd																																							tcga-61-2087	49	IC	nd
tcga-59-2350	44	serous cystadenocarcinoma	IV	g3	C5																																							tcga-61-2096	56	IC	C4
tcga-59-2351	51	serous cystadenocarcinoma	IIIC	g3	nd																																							tcga-61-2612	63	IIIC	C1
tcga-59-2352	78	serous cystadenocarcinoma	IIIC	g3	C5																																							tcga-61-2613	73	IIIC	C1
tcga-59-2354	63	serous cystadenocarcinoma	IIIC	g3	C1																																							tcga-61-2614	71	IIIC	C1
tcga-59-2355	58	serous cystadenocarcinoma	IV	g3	C4
tcga-59-2363	40	serous cystadenocarcinoma	IIIA	g3	C5
tcga-59-a5pd	55	serous cystadenocarcinoma	IC	g3	nd
tcga-5x-aa5u	61	serous cystadenocarcinoma	IIC	gx	nd
tcga-61-1721	38	serous cystadenocarcinoma	IV	g1	C1
tcga-61-1724	47	serous cystadenocarcinoma	IIIC	g3	C1
tcga-61-1725	40	serous cystadenocarcinoma	IIIC	g3	C1
tcga-61-1728	59	serous cystadenocarcinoma	IV	g3	C5
tcga-61-1733	71	serous cystadenocarcinoma	IIIC	g3	nd
tcga-61-1736	45	serous cystadenocarcinoma	IIIC	g3	C4
tcga-61-1737	42	serous cystadenocarcinoma	IV	g3	C1
tcga-61-1738	60	serous cystadenocarcinoma	IIIC	g3	C4
tcga-61-1740	71	serous cystadenocarcinoma	IIIC	g3	C2
tcga-61-1741	76	serous cystadenocarcinoma	IIIB	g3	C5
tcga-61-1743	53	serous cystadenocarcinoma	IIC	g2	C5
tcga-61-1900	51	serous cystadenocarcinoma	IIIB	g3	C5
tcga-61-1907	63	serous cystadenocarcinoma	IIIC	g3	C2
tcga-61-1910	56	serous cystadenocarcinoma	IIC	g3	C4
tcga-61-1914	65	serous cystadenocarcinoma	IIIC	g3	C2
tcga-61-1917	60	serous cystadenocarcinoma	IIIB	g3	C5
tcga-61-1918	45	serous cystadenocarcinoma	IV	g3	C4
tcga-61-1919	58	serous cystadenocarcinoma	IIIC	g2	C1
tcga-61-1995	43	serous cystadenocarcinoma	IIIC	g3	C5
tcga-61-1998	48	serous cystadenocarcinoma	IIIC	g3	C5
tcga-61-2000	67	serous cystadenocarcinoma	IIIC	g3	C2
tcga-61-2002	46	serous cystadenocarcinoma	IIIC	g3	C1
tcga-61-2003	53	serous cystadenocarcinoma	IIIC	g2	C1
tcga-61-2008	40	serous cystadenocarcinoma	IIC	g2	C4
tcga-61-2009	65	serous cystadenocarcinoma	IIIC	g3	C1
tcga-61-2012	81	serous cystadenocarcinoma	IIC	g2	nd
tcga-61-2016	51	serous cystadenocarcinoma	IIIC	g3	C4
tcga-61-2088	51	serous cystadenocarcinoma	IIIC	g3	C5
tcga-61-2092	57	serous cystadenocarcinoma	IIIC	g3	C4
tcga-61-2094	63	serous cystadenocarcinoma	IIIC	g3	C2
tcga-61-2095	54	serous cystadenocarcinoma	IIIC	g2	C5
tcga-61-2097	71	serous cystadenocarcinoma	IIC	g2	C4
tcga-61-2098	62	serous cystadenocarcinoma	IIIC	g2	C5
tcga-61-2101	55	serous cystadenocarcinoma	IIIC	g2	nd
tcga-61-2102	74	serous cystadenocarcinoma	IIIC	g3	C5
tcga-61-2104	53	serous cystadenocarcinoma	IIC	g2	C4
tcga-61-2109	40	serous cystadenocarcinoma	IIIC	g3	C4
tcga-61-2110	56	serous cystadenocarcinoma	IIIC	nd	C4
tcga-61-2111	61	serous cystadenocarcinoma	IV	g3	C5
tcga-61-2113	53	serous cystadenocarcinoma	IIC	g3	C1
tcga-oy-a56p	48	serous cystadenocarcinoma	IIIB	g3	nd
tcga-oy-a56q	78	serous cystadenocarcinoma	IIA	g3	nd
tcga-vg-a8lo	55	serous cystadenocarcinoma	IV	gb	nd
tcga-wr-a838	72	serous cystadenocarcinoma	IIIC	g3	nd
[truncated: 15 more columns]

## Sheet: Table 2
Table 2. Tumor-Hallmarks: GSEA of hallmark gene sets using the log2 FC (C5 / non-C5) for gene ranking.
	Sood		TCGA-OV-RNA-Seq		Local		AOSC		TCGA-Agilent-AC
NAME	NES	FDR q-val	NES	FDR q-val	NES	FDR q-val	NES	FDR q-val	NES	FDR q-val
HALLMARK_ADIPOGENESIS	-4.75688	0	-4.50762	0	-1.75356	0.0357432	-4.56326	0	-4.09465	0
HALLMARK_ALLOGRAFT_REJECTION	-9.80603	0	-8.55758	0	-7.11782	0	-8.96677	0	-8.27392	0
HALLMARK_ANDROGEN_RESPONSE	-3.45872	0	-3.00458	0	-1.42178	0.128085	-3.29383	0	-2.35972	0.000494701
HALLMARK_ANGIOGENESIS	-3.87672	0	-2.87537	0	-1.51783	0.0911018	-2.39689	0.00071793	-2.13219	0.00319198
HALLMARK_APICAL_JUNCTION	-4.64841	0	-4.42729	0	-0.878423	0.618763	-3.76688	0	-2.25322	0.00147394
HALLMARK_APICAL_SURFACE	-1.95327	0.00643369	-1.70448	0.0286088	-1.31722	0.178896	-1.25131	0.19443	-0.915086	0.581637
HALLMARK_APOPTOSIS	-5.62509	0	-4.70493	0	-1.82514	0.0280277	-4.51285	0	-3.83791	0
HALLMARK_BILE_ACID_METABOLISM	-1.96895	0.00602593	-0.884436	0.59555	0.815082	0.836821	-1.86188	0.0140096	-2.01318	0.00598989
HALLMARK_CHOLESTEROL_HOMEOSTASIS	-4.0393	0	-3.19791	0	-0.90541	0.601827	-2.99084	0	-2.6207	0.000140457
HALLMARK_COAGULATION	-5.58401	0	-4.35822	0	-2.04972	0.0108132	-4.52868	0	-2.88063	0
HALLMARK_COMPLEMENT	-6.9573	0	-6.42246	0	-3.43154	0	-6.32224	0	-5.94262	0
HALLMARK_DNA_REPAIR	4.35178	0	2.42776	0.000229289	1.98945	0.0173345	1.56866	0.0674512	1.06794	0.424846
HALLMARK_E2F_TARGETS	5.64608	0	5.40342	0	2.30665	0.00281822	4.05803	0	3.99473	0
HALLMARK_EPITHELIAL_MESENCHYMAL_TRANSITION	-7.82516	0	-6.9091	0	-3.41167	0	-6.62372	0	-4.37684	0
HALLMARK_ESTROGEN_RESPONSE_EARLY	-5.81361	0	-4.27246	0	0.97839	0.700581	-4.7169	0	-3.25792	0
HALLMARK_ESTROGEN_RESPONSE_LATE	-6.48346	0	-3.79187	0	-1.64792	0.0543664	-4.14707	0	-2.71097	6.45161e-05
HALLMARK_FATTY_ACID_METABOLISM	-2.6076	4.4335e-05	-2.67369	0.000229264	-1.77653	0.0345542	-3.25654	0	-3.18937	0
HALLMARK_G2M_CHECKPOINT	5.16707	0	4.63256	0	-2.35695	0.00140635	3.71498	0	4.52166	0
HALLMARK_GLYCOLYSIS	-3.70087	0	-2.54659	0.000318831	-1.44146	0.122766	-1.66603	0.0362715	-1.52246	0.0730909
HALLMARK_HEDGEHOG_SIGNALING	2.27191	0.00132741	1.16009	0.289143	0.746088	0.840298	1.20906	0.245945	1.40097	0.159845
HALLMARK_HEME_METABOLISM	2.90098	0	-1.72009	0.0274694	1.29915	0.313547	-1.95946	0.00858093	-1.54288	0.0686558
HALLMARK_HYPOXIA	-5.94732	0	-3.89372	0	-1.56112	0.079335	-3.48771	0	-2.54058	0.000252714
HALLMARK_IL2_STAT5_SIGNALING	-7.1859	0	-5.30175	0	-2.39658	0.00120268	-5.28726	0	-4.82389	0
HALLMARK_IL6_JAK_STAT3_SIGNALING	-6.91127	0	-5.37873	0	-3.00644	0	-5.66581	0	-5.26928	0
HALLMARK_INFLAMMATORY_RESPONSE	-10.1444	0	-8.72928	0	-5.21992	0	-8.78902	0	-7.93939	0
HALLMARK_INTERFERON_ALPHA_RESPONSE	-7.73262	0	-7.42654	0	-5.13566	0	-8.0048	0	-7.26888	0
HALLMARK_INTERFERON_GAMMA_RESPONSE	-10.6308	0	-10.2873	0	-6.63437	0	-10.3904	0	-10.3825	0
HALLMARK_KRAS_SIGNALING_DN	-2.22817	0.00118127	2.4926	0.000194171	-2.1035	0.00753884	1.23668	0.245649	1.09048	0.440586
HALLMARK_KRAS_SIGNALING_UP	-6.95848	0	-4.91259	0	-3.18988	0	-5.43802	0	-4.50292	0
HALLMARK_MITOTIC_SPINDLE	4.81597	0	2.56563	0.000193042	1.54552	0.141176	1.61882	0.0622055	2.30323	0.00200515
HALLMARK_MTORC1_SIGNALING	-3.118	0	-2.56641	0.000275084	-1.94701	0.0157405	-2.76451	0.000120178	-1.88174	0.013634
HALLMARK_MYC_TARGETS_V1	7.56155	0	3.35796	0	3.06731	0.000692308	3.11283	0	2.04098	0.00619587
HALLMARK_MYC_TARGETS_V2	3.63292	0	2.07571	0.00385164	2.35541	0.00173516	1.8145	0.0413413	2.10373	0.00488644
HALLMARK_MYOGENESIS	-3.74406	0	-2.28464	0.00118896	2.43232	0.00148516	-2.6866	0.000115556	-1.18987	0.256994
HALLMARK_NOTCH_SIGNALING	-1.44221	0.0891955	1.02941	0.397038	0.74799	0.889459	0.598765	0.943577	0.939621	0.561785
HALLMARK_OXIDATIVE_PHOSPHORYLATION	-2.56537	0.00013871	-4.01891	0	-2.01959	0.0115488	-4.54453	0	-4.14451	0
HALLMARK_P53_PATHWAY	-5.21828	0	-3.95698	0	-1.41847	0.125121	-3.46283	0	-2.95235	0
HALLMARK_PANCREAS_BETA_CELLS	-0.974731	0.472034	-1.43122	0.0945249	-1.12096	0.330347	-0.840557	0.655354	-0.736546	0.802689
HALLMARK_PEROXISOME	-2.1149	0.00259318	-1.96675	0.00762119	-1.21941	0.24432	-1.55177	0.0577748	-1.76067	0.0249149
HALLMARK_PI3K_AKT_MTOR_SIGNALING	-2.9472	0	-2.40015	0.00075755	-1.72094	0.0401219	-1.96012	0.00878494	-1.65775	0.0396343
HALLMARK_PROTEIN_SECRETION	2.07778	0.00343666	-2.67672	0.000238817	-2.63871	0.000272464	-2.89254	0	-2.21253	0.00182646
HALLMARK_REACTIVE_OXYGEN_SPECIES_PATHWAY	-2.74839	0	-2.59684	0.000285664	-0.828706	0.672251	-2.15271	0.00283071	-2.79237	0
HALLMARK_SPERMATOGENESIS	2.23267	0.00160961	2.52079	0.000233005	1.18141	0.442718	1.74595	0.0466347	2.55366	0.0005
HALLMARK_TGF_BETA_SIGNALING	1.79641	0.0159653	-1.52088	0.0662323	0.818717	0.889781	-1.35808	0.131356	0.871715	0.612015
HALLMARK_TNFA_SIGNALING_VIA_NFKB	-10.7784	0	-8.99387	0	-3.0682	0	-8.63448	0	-7.39066	0
HALLMARK_UNFOLDED_PROTEIN_RESPONSE	3.08159	0	-1.78341	0.0203707	1.03993	0.637868	-2.24914	0.00161443	-0.856573	0.649349
HALLMARK_UV_RESPONSE_DN	3.06218	0	-2.27508	0.0011518	0.600507	0.947182	-2.48543	0.00033007	-1.32612	0.162301
HALLMARK_UV_RESPONSE_UP	-4.12286	0	-2.40446	0.000719633	1.31792	0.328142	-2.33212	0.00100367	-1.7471	0.0255137
HALLMARK_WNT_BETA_CATENIN_SIGNALING	3.27516	0	2.26345	0.00105457	2.19809	0.00510916	1.69057	0.0506034	2.55092	0.000375
HALLMARK_XENOBIOTIC_METABOLISM	-3.74798	0	-2.72166	0	0.85225	0.891613	-3.21061	0	-1.89372	0.0134386

## Sheet: Table 3
Table 3. scRNA-seq derived custer markers: Marker genesets for scRNA-seq derived cell clusters form HGSC samples were generated using the Seurat package (cutoff: log2FC > 0.5). Clusters: c1, immune response; c2, EMT-like, c3, neuronal-like; c4, CD24+; c5, invasive; c6, fibroblasts; c7, CTLs, c8, T helper; c9, monocytes.
gene	avg_log2FC	p_val_adj	cluster
SCGB2A1	2.81089	0	c1
HLA-B	2.75302	0	c1
ELF3	2.25795	0	c1
MMP7	2.18233	0	c1
ZFP36	2.1812	2.91275e-140	c1
TACSTD2	2.06186	0	c1
B2M	2.04553	6.54186e-249	c1
WFDC2	1.99545	0	c1
SLPI	1.96666	0	c1
CPM	1.95773	7.68555e-246	c1
SST	1.94143	4.06234e-165	c1
ATF3	1.91569	2.30192e-109	c1
SELENOP	1.90603	7.5254e-179	c1
HLA-C	1.83349	6.5134e-206	c1
HLA-A	1.7973	2.81733e-169	c1
HLA-DRA	1.71469	0	c1
C2CD4B	1.7051	3.29826e-255	c1
HSPA1A	1.63735	2.64556e-115	c1
CD74	1.5922	2.34424e-284	c1
RHEX	1.5596	0	c1
DUSP1	1.54641	3.39139e-106	c1
CLDN4	1.53148	0	c1
ID4	1.51874	1.8391e-213	c1
RHOB	1.47773	8.13171e-86	c1
SPINT2	1.46817	1.64012e-133	c1
HSPA1B	1.45946	1.87821e-103	c1
IFIT2	1.45459	2.24454e-212	c1
XAF1	1.4389	5.62855e-192	c1
SPINK1	1.40659	3.32585e-141	c1
KLK11	1.36051	0	c1
CRYAB	1.35207	1.2228e-301	c1
IFI6	1.33998	3.52077e-273	c1
KLK7	1.31919	0	c1
HSPA6	1.29082	2.8084e-112	c1
SOCS3	1.27974	1.27169e-75	c1
CD24	1.23034	8.97646e-98	c1
C12orf75	1.21207	3.1267e-184	c1
HSPB8	1.20667	0	c1
SAMD9	1.19726	0	c1
MX1	1.16694	1.85244e-199	c1
CTSE	1.16071	0	c1
STAT1	1.15502	3.36456e-115	c1
PALMD	1.1303	3.20703e-294	c1
BIRC3	1.12326	4.80947e-144	c1
SLC40A1	1.1204	3.71301e-250	c1
S100A11	1.11924	4.57809e-107	c1
IFIT1	1.09521	0	c1
HSPB1	1.0932	4.57778e-97	c1
FOSB	1.09131	8.93099e-65	c1
CLU	1.08656	7.74639e-53	c1
UGT2B7	1.07404	1.28034e-293	c1
UCP2	1.05522	2.10901e-124	c1
PIGR	1.0365	0	c1
JUNB	1.03603	1.17278e-92	c1
JUN	1.02989	1.79063e-80	c1
C2orf88	1.01766	5.54872e-149	c1
IER3	1.00547	2.06325e-86	c1
HLA-DRB5	0.986649	2.95778e-296	c1
BTG2	0.984781	4.34441e-59	c1
DUSP2	0.979168	7.6393e-289	c1
TAP1	0.968804	1.61453e-190	c1
SCGB1D2	0.952903	2.47491e-219	c1
SOX17	0.946464	0	c1
ANXA4	0.925562	1.09046e-103	c1
GBP1	0.923527	5.062e-166	c1
IFIH1	0.921149	1.9848e-233	c1
JUND	0.908838	2.40473e-107	c1
CP	0.899909	3.79573e-235	c1
TMEM59	0.894729	5.24932e-115	c1
ASRGL1	0.890937	1.96536e-177	c1
GBP3	0.890388	0	c1
SAT1	0.868526	5.55842e-70	c1
ATP1B1	0.867766	1.651e-121	c1
EHF	0.863904	2.29384e-286	c1
IFI16	0.845937	2.07292e-194	c1
C3	0.843247	1.77192e-276	c1
EDN1	0.840311	6.48092e-146	c1
ENSG00000277639	0.834367	3.80523e-137	c1
DNAJC15	0.833978	9.5532e-87	c1
APOL1	0.828311	0	c1
CEBPD	0.826908	6.19641e-51	c1
AGR2	0.826896	1.71124e-124	c1
IFIT3	0.823436	0	c1
OAS3	0.820555	6.22674e-248	c1
TMBIM6	0.817857	1.87541e-115	c1
ANXA3	0.817829	3.01546e-185	c1
FTL	0.810453	2.38138e-86	c1
SRI	0.799854	1.07573e-76	c1
KRT18	0.790825	6.67507e-200	c1
GNGT1	0.781666	7.78014e-222	c1
SLC34A2	0.778161	1.38039e-240	c1
ERP27	0.777114	1.33029e-248	c1
GADD45B	0.769385	1.85427e-110	c1
OAS1	0.766037	0	c1
TM4SF1	0.766012	2.14393e-117	c1
GDF15	0.762226	1.00944e-48	c1
FMO3	0.753427	8.69345e-245	c1
MGST1	0.752629	8.04944e-106	c1
HLA-DPA1	0.749006	2.12138e-121	c1
S100A10	0.743937	4.53173e-119	c1
HLA-DRB1	0.743075	3.99003e-189	c1
CXCL16	0.729791	4.32767e-281	c1
IFI44	0.728246	1.72874e-266	c1
SP110	0.727835	3.1405e-117	c1
PIK3R1	0.720213	5.06106e-51	c1
B4GALT1	0.718469	4.12862e-78	c1
ITM2A	0.713134	3.85538e-170	c1
ADAMTS1	0.710875	4.12845e-45	c1
ATP5F1B	0.707154	4.34846e-64	c1
CST1	0.70601	2.07217e-246	c1
PARP14	0.70081	1.45737e-82	c1
DCDC2	0.697523	2.40922e-213	c1
SQSTM1	0.697161	2.75446e-73	c1
CEBPB	0.69641	2.70091e-55	c1
PPA1	0.694403	7.54729e-79	c1
CXCL2	0.69399	5.97471e-60	c1
IRF1	0.69356	3.82881e-50	c1
TMSB4X	0.689703	4.26348e-61	c1
IFI27	0.689376	0	c1
KRT23	0.689116	0	c1
IFI44L	0.686703	1.17867e-68	c1
PLSCR1	0.685518	7.06544e-112	c1
CCN2	0.685293	5.21529e-30	c1
PEA15	0.684207	4.78999e-74	c1
CYP3A5	0.683486	0	c1
NFKBIZ	0.680098	1.48739e-40	c1
ZC3HAV1	0.678367	9.0958e-39	c1
ELAPOR1	0.675311	6.19291e-278	c1
GBP2	0.671426	2.02445e-228	c1
CA12	0.670972	5.38318e-136	c1
AOX1	0.670039	7.59278e-208	c1
IGFBP7	0.665907	7.19426e-125	c1
VAMP8	0.66328	6.98669e-156	c1
PARP9	0.662517	1.01908e-145	c1
TSPAN8	0.660837	0	c1
MT-ND3	0.657627	9.34614e-41	c1
DHCR24	0.65375	5.23749e-145	c1
ENSG00000290032	0.652481	1.21725e-45	c1
PRR13	0.650733	2.74641e-83	c1
MT-ND2	0.647621	4.32021e-44	c1
CLIC5	0.640853	8.46615e-153	c1
MT-CO2	0.639419	1.26017e-33	c1
SHH	0.639323	2.48114e-120	c1
MYO6	0.633603	6.55215e-157	c1
IER2	0.629783	3.07682e-38	c1
EPSTI1	0.629525	2.12286e-280	c1
FAM107B	0.627943	2.5206e-68	c1
SPATS2L	0.62139	2.52492e-82	c1
SP100	0.621361	3.61873e-114	c1
CLDN7	0.620125	0	c1
CAMK2N1	0.618277	7.90904e-201	c1
VTCN1	0.617406	0	c1
VAV3	0.615877	1.37149e-242	c1
SRPRA	0.615284	4.71338e-73	c1
HLA-DPB1	0.606123	1.09666e-112	c1
CDH6	0.603102	1.79202e-265	c1
CDH1	0.60003	0	c1
MRPL34	0.593971	2.50035e-67	c1
TRNP1	0.584364	2.1305e-113	c1
OCIAD2	0.579553	1.42723e-90	c1
TNFSF10	0.574678	1.79975e-125	c1
TCIM	0.572662	9.97205e-300	c1
ATP6V0E1	0.569196	1.47872e-69	c1
OS9	0.568543	1.01802e-55	c1
TXNIP	0.566712	2.18657e-63	c1
UBC	0.565857	1.7613e-56	c1
KRT19	0.565048	4.25728e-281	c1
INSIG1	0.563695	2.59273e-78	c1
OAS2	0.56337	5.19635e-191	c1
ENSG00000262198	0.563244	1.46588e-53	c1
SPCS1	0.561604	2.8875e-65	c1
SDC4	0.561435	2.59178e-105	c1
CDS1	0.55836	5.54592e-181	c1
FTH1	0.557721	5.84221e-62	c1
PFN1	0.557326	1.09444e-65	c1
CD44	0.555199	1.09308e-162	c1
SAMHD1	0.553639	4.79234e-87	c1
DSG2	0.552499	1.96296e-144	c1
DDR1	0.548192	3.72704e-95	c1
MYL12B	0.547214	2.38971e-58	c1
FOLR1	0.546834	2.00343e-285	c1
EIF2AK2	0.545971	2.30062e-18	c1
CD63	0.545656	3.77844e-69	c1
PKM	0.54481	7.31694e-43	c1
CCN1	0.54124	1.57908e-25	c1
ZC3H12A	0.541138	7.05822e-145	c1
TRAM1	0.539493	2.88555e-56	c1
EI24	0.539408	6.79132e-53	c1
MUC13	0.536369	0	c1
MT1E	0.534873	1.38707e-191	c1
ICAM1	0.534822	1.72358e-33	c1
SAMD9L	0.534652	9.27655e-134	c1
SCP2	0.534144	1.1334e-68	c1
KRT8	0.533515	3.18695e-206	c1
ARL1	0.528439	6.67571e-64	c1
ANXA1	0.527125	1.63268e-42	c1
LAP3	0.526798	5.7333e-68	c1
ERP44	0.526054	1.60375e-66	c1
MYL6	0.523106	1.39366e-51	c1
HLA-E	0.521681	8.89731e-47	c1
FYB2	0.520748	1.41296e-226	c1
EYA2	0.519791	1.45739e-118	c1
KLF5	0.517565	5.45258e-87	c1
S100A16	0.516175	9.92144e-173	c1
PTGS1	0.515119	5.84387e-236	c1
LRRC59	0.510227	6.17253e-61	c1
HLA-DRB6	0.509901	2.70925e-249	c1
FBXO32	0.509625	4.43403e-120	c1
NR2F2	0.509334	9.84089e-67	c1
TWF1	0.504491	3.36995e-54	c1
DAZAP2	0.500027	2.34824e-51	c1
MGP	1.77061	1.19383e-286	c2
FN1	1.59435	0	c2
RGCC	1.32217	0	c2
NMU	1.18552	1.15446e-184	c2
CD34	1.08158	0	c2
KLF4	0.973332	0	c2
MEST	0.967225	0	c2
EMP1	0.92798	1.33933e-229	c2
COL1A2	0.883537	0	c2
SLC2A3	0.873991	0	c2
COL1A1	0.868073	8.79336e-66	c2
PHLDA1	0.867358	0	c2
SNAI2	0.867354	0	c2
ERRFI1	0.86323	0	c2
CCN2	0.84352	2.11753e-297	c2
CCN1	0.839273	0	c2
VCAN	0.785022	1.20051e-119	c2
LOX	0.77622	1.50939e-237	c2
GPC3	0.77234	5.05244e-109	c2
VIM	0.761797	0	c2
NTS	0.75265	1.73245e-155	c2
EGR1	0.747544	0	c2
S100A4	0.733866	0	c2
LATS2	0.733703	0	c2
TAC1	0.731305	1.37331e-48	c2
ZFP36L1	0.728099	0	c2
COL3A1	0.72648	1.18239e-65	c2
RGS2	0.723803	0	c2
HHIP	0.717521	2.65625e-185	c2
SPRY4	0.714939	0	c2
ARL4A	0.714504	0	c2
WEE1	0.71236	0	c2
KLF6	0.706088	0	c2
SPARC	0.702067	2.62251e-256	c2
TIMP3	0.700238	4.29686e-103	c2
TFPI2	0.691936	1.94547e-116	c2
MAFF	0.683422	0	c2
HSPA5	0.66447	0	c2
CITED2	0.658943	8.66449e-241	c2
EGR3	0.658477	6.51071e-292	c2
BAMBI	0.652289	7.78308e-262	c2
SPRY2	0.649718	0	c2
USP1	0.635185	6.62948e-172	c2
RDH10	0.634854	2.983e-139	c2
LITAF	0.633881	3.0239e-230	c2
EZR	0.631303	3.45781e-156	c2
ARL5B	0.62575	2.17678e-273	c2
ANXA1	0.609573	2.10525e-55	c2
GAD1	0.605349	2.50758e-203	c2
SOX2	0.604464	0	c2
SCG2	0.595188	5.88595e-11	c2
PERP	0.58933	8.67147e-165	c2
SALL4	0.588679	0	c2
AMOTL2	0.588135	2.20046e-301	c2
TFAP2C	0.587282	7.83713e-214	c2
NR4A3	0.584111	8.40849e-266	c2
KLF9	0.573653	4.04742e-124	c2
IRF2BPL	0.573471	5.34101e-290	c2
HES1	0.570089	5.76665e-196	c2
FOS	0.569288	0	c2
IRF2BP2	0.567575	0	c2
GLIPR1	0.565091	2.58024e-217	c2
ZFAND5	0.564722	0	c2
BHLHE40	0.564256	9.55849e-234	c2
MATN3	0.55201	1.80432e-121	c2
EPCAM	0.550839	9.45358e-128	c2
POSTN	0.547995	1.60372e-16	c2
FZD7	0.541752	8.10409e-274	c2
HSP90B1	0.539709	0	c2
MYADM	0.539542	7.60036e-216	c2
TFPI	0.5344	2.5036e-203	c2
CAVIN1	0.533514	1.31121e-292	c2
FBN2	0.52947	0	c2
DNAJB1	0.526336	1.84096e-183	c2
DCN	0.524887	3.22951e-73	c2
CCNL1	0.522639	7.57842e-303	c2
CALU	0.512435	0	c2
GJA1	0.510122	6.44074e-175	c2
CHMP1B	0.509868	1.20355e-156	c2
THBS1	0.508974	1.56347e-129	c2
LAPTM4A	0.504312	5.6764e-163	c2
PLK2	0.503649	8.13428e-212	c2
SIK1	0.503616	1.07814e-198	c2
TGIF1	0.500199	8.977e-222	c2
BASP1	2.39582	0	c3
MAP1B	2.24338	0	c3
SYT1	2.12451	0	c3
DLL3	1.90789	0	c3
ACTC1	1.8992	0	c3
TUBB2B	1.6578	0	c3
DPYSL2	1.57131	0	c3
NPTX2	1.56177	2.07163e-128	c3
PEG10	1.56064	5.71907e-165	c3
TAGLN3	1.52364	0	c3
SOX4	1.47657	0	c3
INSM1	1.44466	0	c3
IGFBPL1	1.43473	0	c3
SHOX2	1.41816	0	c3
NEUROG1	1.36627	0	c3
NHLH2	1.33692	0	c3
GPM6A	1.31928	0	c3
NHLH1	1.24375	0	c3
NEUROD1	1.1524	0	c3
FABP7	1.14854	0	c3
SSTR2	1.13475	0	c3
STMN1	1.11936	1.70821e-222	c3
PCDH9	1.09071	9.07766e-184	c3
MIAT	1.08901	2.02688e-260	c3
NEUROG2	1.07531	0	c3
PRKG1	1.06153	8.91044e-244	c3
ROBO1	1.03563	3.07516e-184	c3
HOXB8	1.02233	0	c3
TUBA1A	1.00275	1.57771e-205	c3
PCLO	0.981474	1.81111e-199	c3
CDK6	0.977015	1.34608e-146	c3
DLL1	0.976379	0	c3
DST	0.976044	1.15053e-183	c3
SOX2-OT	0.961877	1.22337e-63	c3
ID2	0.955742	1.62257e-159	c3
AKT3	0.955094	1.01882e-215	c3
HOXB2	0.948493	1.09704e-211	c3
MAP2	0.884138	1.09905e-124	c3
ENC1	0.875814	1.97183e-160	c3
RHOBTB3	0.871676	4.18019e-123	c3
NRXN1	0.865477	4.83966e-293	c3
HOXB9	0.849311	0	c3
MARCKS	0.848838	4.92597e-204	c3
ONECUT2	0.836799	2.23689e-211	c3
PALM2AKAP2	0.830338	7.28938e-111	c3
MLLT3	0.821942	1.44153e-82	c3
CEP44	0.810701	2.14838e-131	c3
VASH2	0.786555	2.24104e-141	c3
CCND2	0.785748	4.7193e-49	c3
LHX9	0.762184	1.04469e-167	c3
CHD7	0.760572	1.92033e-161	c3
CPE	0.746639	5.82233e-156	c3
GRIA2	0.745433	1.37557e-156	c3
KALRN	0.740381	4.65294e-204	c3
NEUROD4	0.735191	0	c3
GRIK2	0.734409	8.35731e-139	c3
TCEAL7	0.730533	2.09098e-245	c3
BRINP3	0.729939	1.21003e-153	c3
POU4F1	0.726767	0	c3
NLGN1	0.725616	3.12544e-96	c3
MARCKSL1	0.720224	1.7089e-179	c3
CACNA1A	0.717651	0	c3
DUSP4	0.704319	7.19024e-109	c3
A2M	0.683758	9.1266e-56	c3
ELAVL3	0.681562	0	c3
CASC15	0.665437	1.67068e-177	c3
NUAK1	0.662941	3.37822e-124	c3
ZBTB20	0.662612	1.08898e-87	c3
CCDC50	0.659758	8.79627e-65	c3
HOXA5	0.650476	5.66617e-81	c3
LHX2	0.648921	6.18975e-253	c3
RGS16	0.647139	3.59315e-121	c3
PCDH17	0.637397	1.68643e-299	c3
FAM171A1	0.631562	1.13846e-140	c3
INA	0.627712	1.15431e-115	c3
SERPINI1	0.627344	2.00965e-121	c3
HOXB3	0.624594	2.99878e-210	c3
PCDH7	0.62242	6.95269e-137	c3
AFDN	0.613481	5.4715e-90	c3
FNBP1	0.613414	7.11237e-64	c3
SIPA1L2	0.606128	1.22411e-205	c3
SCG3	0.602786	0	c3
MLLT11	0.601349	1.82795e-119	c3
RUNX1T1	0.594035	0	c3
DACH1	0.5922	3.25415e-170	c3
HOXB5	0.59133	9.95476e-296	c3
MIB1	0.590908	2.62065e-63	c3
SUB1	0.58893	3.07152e-59	c3
GRID2	0.588478	9.81486e-128	c3
PRDM8	0.585965	0	c3
MFAP4	0.58222	1.4744e-27	c3
TEX9	0.581903	3.27611e-58	c3
DCX	0.58065	0	c3
HGF	0.578773	6.61569e-293	c3
FAM171B	0.571754	1.68359e-69	c3
ROBO2	0.565987	4.60532e-110	c3
COL3A1	0.563629	3.01747e-60	c3
TMSB15A	0.562608	7.93021e-103	c3
BTBD3	0.56245	2.7665e-68	c3
NELL2	0.561988	0	c3
TFAP2A	0.557491	1.30333e-149	c3
CHD9	0.556927	3.03826e-51	c3
GKAP1	0.556203	1.37998e-50	c3
EN1	0.555333	5.06946e-84	c3
NEGR1	0.549144	5.39446e-129	c3
DLX2	0.54715	6.13785e-70	c3
STXBP1	0.544954	4.40935e-129	c3
CCSER1	0.541361	4.57378e-97	c3
CADM2	0.540472	2.10479e-82	c3
DACT1	0.53717	1.371e-112	c3
TRAK1	0.535961	8.44868e-84	c3
NKAIN3	0.532354	1.66791e-26	c3
CRB1	0.531018	3.56718e-157	c3
ZBTB18	0.530036	1.40804e-78	c3
TMTC2	0.529856	2.33743e-87	c3
SLC38A4	0.529271	9.83662e-263	c3
PNMA2	0.527626	0	c3
FAM126A	0.525412	5.27315e-82	c3
HOXD3	0.524265	4.68108e-239	c3
LGR4	0.522201	1.77645e-43	c3
COBLL1	0.513206	5.7264e-61	c3
STC1	0.512172	1.45802e-15	c3
PTPRD	0.508241	1.5304e-55	c3
PTPRZ1	0.508173	2.21428e-160	c3
GFRA1	0.507814	1.04291e-214	c3
POSTN	0.507451	1.21288e-26	c3
EFNA5	0.501526	1.01981e-205	c3
TENT5A	0.501377	1.34246e-46	c3
TRIL	0.501292	2.82967e-223	c3
SCGB2A1	1.94954	0	c4
C2orf88	1.75017	0	c4
CD24	1.74187	0	c4
UCP2	1.51769	1.39231e-239	c4
EHF	1.38199	0	c4
CAPN6	1.34616	0	c4
UGT2B7	1.34111	0	c4
ASRGL1	1.30222	0	c4
SLC40A1	1.28972	0	c4
ATP5F1B	1.21739	5.96304e-197	c4
CPM	1.2054	3.74558e-276	c4
RHEX	1.12079	0	c4
ZNF652	1.04918	4.94852e-223	c4
CERNA2	1.02275	0	c4
CCDC146	1.01903	5.23184e-215	c4
PKM	0.994035	2.75058e-243	c4
PPA1	0.924836	3.87438e-163	c4
FTH1	0.920244	3.81638e-206	c4
PEBP1	0.917704	9.53617e-225	c4
MAOB	0.903085	7.05858e-273	c4
ANAPC4	0.889721	9.45552e-215	c4
CCDC6	0.884548	6.81363e-146	c4
GPI	0.879657	9.14523e-273	c4
C12orf75	0.878748	2.1864e-276	c4
GGCT	0.843566	5.95457e-203	c4
EI24	0.828752	5.72998e-172	c4
S100A11	0.818094	8.53023e-96	c4
GNGT1	0.814094	0	c4
ZNF664	0.798755	3.40268e-261	c4
TWF1	0.79292	1.53692e-217	c4
PGK1	0.790774	4.672e-192	c4
ATP5PB	0.78313	3.62545e-153	c4
PTGES3	0.768402	2.38434e-180	c4
EPRS1	0.741609	1.63396e-190	c4
SCP2	0.735529	5.74679e-137	c4
SCGB1D2	0.732177	0	c4
YWHAB	0.730518	4.88295e-131	c4
HOMER2	0.730373	6.87271e-247	c4
HSDL2	0.723977	5.33776e-202	c4
MRPL34	0.72151	1.06586e-188	c4
ENO1	0.716379	2.676e-193	c4
PFN1	0.705624	1.47485e-137	c4
MTCH2	0.705362	2.69815e-209	c4
NME1	0.705276	2.37713e-134	c4
YWHAE	0.701082	1.37693e-245	c4
KLK11	0.700326	0	c4
LINC00665	0.695738	2.31419e-236	c4
ATP5MC1	0.695298	4.38342e-155	c4
MYO6	0.693328	3.10377e-301	c4
BNIP3	0.692283	1.45261e-139	c4
MT1G	0.692216	0	c4
SHMT2	0.691263	2.5107e-121	c4
HOOK1	0.685722	0	c4
GOT2	0.684973	9.99392e-165	c4
LINC02672	0.682425	0	c4
PRR13	0.680027	7.64703e-154	c4
LRRC59	0.671284	8.59993e-93	c4
SMIM14	0.670393	6.72944e-123	c4
SEC61G	0.667136	2.37382e-173	c4
WFDC2	0.665735	0	c4
SLPI	0.661273	0	c4
TMEM123	0.657475	3.00099e-154	c4
GMNC	0.653152	0	c4
RBBP7	0.651133	3.38153e-136	c4
PIK3R1	0.646442	2.50774e-54	c4
NDUFS5	0.643108	4.49589e-131	c4
AK4	0.641825	1.35822e-164	c4
TPI1	0.641521	1.09718e-196	c4
PEA15	0.641446	1.78481e-99	c4
QDPR	0.636678	1.42563e-277	c4
NACA	0.634399	2.49649e-197	c4
SRI	0.631834	1.03057e-159	c4
TXN	0.625755	9.53147e-140	c4
CFAP36	0.623399	3.44963e-184	c4
SELENOP	0.623012	1.03473e-132	c4
RDX	0.622582	2.06961e-124	c4
DLX6-AS1	0.615836	2.61038e-26	c4
SMARCA2	0.615743	2.69542e-101	c4
UBA52	0.614375	6.41451e-148	c4
S100A16	0.611278	0	c4
FABP5	0.607921	1.65607e-147	c4
WT1	0.605353	0	c4
ATP5MC3	0.602196	1.25166e-145	c4
MT1F	0.594664	0	c4
ERP27	0.593678	0	c4
FAM210B	0.590816	2.63647e-147	c4
IDH1	0.589041	2.69487e-162	c4
ARPC5	0.578271	1.73201e-112	c4
TXNDC17	0.57598	1.94038e-149	c4
ATP5ME	0.574528	2.61936e-124	c4
POLE3	0.572645	5.05702e-127	c4
CAMK2N1	0.572276	0	c4
CLIC5	0.571118	9.23023e-255	c4
STC1	0.569223	1.67227e-222	c4
CD2AP	0.566436	1.07204e-130	c4
ANXA4	0.56545	8.97746e-127	c4
SPINT2	0.560487	2.1413e-67	c4
DUXAP8	0.55786	0	c4
SSBP1	0.555521	1.9921e-145	c4
NDUFS1	0.55489	1.07254e-123	c4
CLTA	0.55249	1.07981e-109	c4
EIF2S2	0.551283	1.37913e-111	c4
NDUFA1	0.549227	1.87458e-116	c4
VEGFA	0.547456	1.38615e-06	c4
COPZ1	0.54684	5.42295e-131	c4
PPIA	0.546502	2.38138e-117	c4
DEPTOR	0.545122	0	c4
RPL7L1	0.544073	7.31225e-150	c4
ATP5MF	0.543046	8.81061e-109	c4
DAZAP2	0.542535	7.60017e-108	c4
VAMP8	0.540313	2.79053e-235	c4
BRK1	0.539975	8.2504e-177	c4
ZNF91	0.539116	4.01832e-101	c4
NR2F2	0.538657	1.90696e-143	c4
ZNF486	0.53813	0	c4
RBM47	0.536733	2.49357e-159	c4
SOX17	0.530334	0	c4
ENSG00000291113	0.5279	0	c4
GTF3C6	0.527677	1.94671e-89	c4
CHCHD2	0.523912	2.11671e-125	c4
BNIP3L	0.520832	1.59604e-116	c4
CLTC	0.515959	5.19821e-132	c4
FBXO21	0.51502	1.06256e-102	c4
PKP2	0.508994	8.64178e-293	c4
EYA2	0.504143	6.77693e-230	c4
ENSG00000248515	3.14688	4.66055e-119	c5
NEAT1	1.76976	2.80602e-145	c5
ERBB4	1.76703	2.38742e-73	c5
MALAT1	1.76497	0	c5
SIK3	1.6774	5.16422e-223	c5
ZFAND3	1.64659	7.89278e-250	c5
DLGAP1	1.60077	4.83253e-41	c5
ZSWIM6	1.56011	1.81559e-148	c5
PDE4D	1.47198	6.7894e-83	c5
EXT1	1.45394	7.06923e-135	c5
ZC3H12B	1.44488	1.34375e-152	c5
MIR99AHG	1.41863	1.92066e-76	c5
NFAT5	1.39748	1.27616e-153	c5
KCNQ1OT1	1.38927	4.26604e-107	c5
NLGN1	1.37147	5.67117e-71	c5
MAML2	1.37088	3.42583e-136	c5
LINC01812	1.34136	7.88272e-143	c5
NPAS3	1.34077	8.07237e-35	c5
AUTS2	1.33035	7.22816e-164	c5
KIAA1217	1.29269	1.75595e-33	c5
FTX	1.27303	9.23102e-180	c5
DLG2	1.24768	1.26265e-53	c5
MBD5	1.2461	2.77953e-178	c5
JMJD1C	1.23875	2.67048e-186	c5
ENSG00000229618	1.22612	1.47813e-65	c5
BCAS3	1.20538	5.1143e-136	c5
STAG1	1.19674	1.3469e-174	c5
WWOX	1.18552	2.76936e-162	c5
MRTFA	1.17735	7.10691e-140	c5
NFKB1	1.16306	1.4075e-36	c5
PATJ	1.12735	3.91082e-37	c5
ENSG00000289901	1.12469	4.38519e-86	c5
KAZN	1.11043	1.69667e-51	c5
SMYD3	1.10704	2.85694e-117	c5
SCLT1	1.08757	1.31307e-20	c5
PDE3A	1.07568	1.29783e-66	c5
TRIO	1.06527	1.62154e-119	c5
FNDC3B	1.05941	5.26923e-103	c5
PCCA	1.04479	4.79263e-99	c5
ENSG00000243620	1.0432	1.41613e-26	c5
ENSG00000234147	1.02211	2.70725e-113	c5
EYA4	1.00661	5.58942e-43	c5
SOX2-OT	1.00185	8.76213e-12	c5
DLEU2	0.998073	1.24913e-74	c5
BMPR2	0.997794	2.22354e-72	c5
GCNT2	0.996988	5.57766e-19	c5
BRAF	0.994352	1.62132e-106	c5
TALAM1	0.993504	1.08093e-112	c5
LINC02506	0.992403	7.60395e-41	c5
MT-ND5	0.992235	9.60651e-131	c5
MTHFD1L	0.989634	6.06751e-57	c5
MED13L	0.987763	2.47772e-91	c5
ZBTB20	0.984781	1.42471e-82	c5
PARD3	0.981778	3.55935e-117	c5
MECOM	0.981061	1.6796e-24	c5
EXOC4	0.974123	3.48759e-119	c5
BICD1	0.973621	3.05847e-16	c5
FAAH2	0.968771	2.35553e-54	c5
NIHCOLE	0.96718	1.72322e-149	c5
GRIP1	0.966968	1.51499e-135	c5
BACH2	0.966965	9.6842e-52	c5
MEIS2	0.964181	5.98887e-36	c5
IMMP2L	0.958477	3.45217e-121	c5
ENSG00000259692	0.957282	2.69123e-114	c5
DENND4A	0.954344	6.7659e-80	c5
ARL15	0.949594	2.09958e-75	c5
SOX5	0.947135	6.09766e-45	c5
BIRC6	0.942391	6.75349e-110	c5
MAPK8	0.940474	3.17978e-78	c5
BAZ2B	0.938751	9.89526e-81	c5
AHI1	0.932771	6.79279e-76	c5
ARIH1	0.929544	2.13292e-86	c5
NAALADL2	0.923025	7.56314e-72	c5
QKI	0.920959	1.41794e-43	c5
MT-ND4L	0.9189	6.04537e-116	c5
TMTC2	0.918791	2.9979e-49	c5
LUC7L3	0.914249	5.97818e-71	c5
LINC02006	0.913831	1.2348e-110	c5
MT-ND4	0.911611	2.77402e-124	c5
ENSG00000235495	0.911302	7.57558e-129	c5
PTPRM	0.911153	1.95304e-62	c5
ENSG00000234352	0.906901	2.27058e-120	c5
KANSL1	0.906349	3.63355e-104	c5
EML4	0.905062	1.482e-42	c5
ALCAM	0.905015	3.93697e-38	c5
CRY1	0.900861	7.37103e-54	c5
RAD51B	0.896756	1.39411e-72	c5
FBN2	0.896664	7.45741e-23	c5
ALOX12P2	0.896164	2.74714e-112	c5
TENM1	0.895589	5.38633e-30	c5
DNAH14	0.894818	2.019e-85	c5
DMD	0.892167	5.87936e-17	c5
FBXO11	0.888813	6.59576e-88	c5
SAMD4A	0.887941	6.89674e-41	c5
FAF1	0.884215	2.60799e-96	c5
TTC28	0.88171	1.56853e-66	c5
VPS13B	0.881533	8.57069e-99	c5
TMEM117	0.880263	1.69638e-84	c5
TCF12	0.878572	4.01175e-99	c5
EXOC6B	0.877951	5.7187e-104	c5
CAMKMT	0.868286	1.17777e-71	c5
ENSG00000225689	0.862453	9.81732e-69	c5
ANKRD17	0.858702	3.23557e-98	c5
TMEM41B	0.855326	1.60462e-48	c5
PARD3B	0.854465	7.24641e-72	c5
KMT2C	0.851265	1.07647e-83	c5
LINC01619	0.850174	1.19985e-55	c5
SPIDR	0.849673	1.92923e-56	c5
SLMAP	0.843273	5.08567e-70	c5
ZCCHC7	0.84004	5.27596e-40	c5
ZFHX3	0.836861	1.54244e-71	c5
KCNIP4	0.833773	1.9017e-46	c5
PAN3	0.830576	1.50278e-92	c5
DANT2	0.830287	2.02313e-77	c5
MAGI1	0.829638	2.06113e-99	c5
LPP	0.826467	2.33155e-73	c5
NBEA	0.825426	1.62532e-44	c5
PTPRG	0.825359	5.993e-61	c5
APBB2	0.824915	5.9879e-60	c5
FHIT	0.815311	3.39551e-83	c5
RHEX	0.810307	1	c5
RAPGEF2	0.810291	1.44735e-33	c5
IGF2BP2	0.808974	3.9825e-38	c5
CDC42BPA	0.805474	6.37348e-67	c5
LINC-PINT	0.804476	1.56843e-73	c5
SNAP25	0.802163	1.25485e-24	c5
NF1	0.796026	1.44952e-62	c5
IGF2BP3	0.794782	2.78024e-61	c5
MYO1E	0.79474	2.22773e-61	c5
PTPN14	0.79439	2.42448e-55	c5
ARID1B	0.793044	5.87444e-72	c5
GLIS3	0.786541	3.84006e-29	c5
EIF4G3	0.784725	4.30969e-58	c5
GOLGA4	0.784552	3.87796e-90	c5
KCNT2	0.779884	2.18224e-25	c5
MON2	0.779819	4.81977e-85	c5
ASH1L	0.778467	6.8963e-76	c5
STK3	0.777028	3.13938e-63	c5
SSH2	0.776695	1.74208e-68	c5
NRG3	0.775396	2.77683e-106	c5
LINC01876	0.772912	1.53722e-88	c5
SSBP2	0.772015	2.22473e-39	c5
PPP1R9A	0.767623	2.23037e-37	c5
DENND5A	0.766522	6.54182e-29	c5
NFIA	0.765119	1.08806e-30	c5
TEAD1	0.76417	4.41612e-32	c5
TSHZ2	0.763665	1.13788e-29	c5
VCL	0.762359	7.15321e-17	c5
HOMER1	0.761727	2.74837e-21	c5
HERC4	0.760988	1.09562e-66	c5
LRMDA	0.760649	1.38372e-149	c5
LINC00871	0.759415	1.46413e-75	c5
PTPRK	0.758605	1.59253e-48	c5
PCAT1	0.754941	2.64294e-112	c5
RABGAP1L	0.748003	2.43616e-53	c5
MT-ATP8	0.747663	8.28837e-78	c5
LINC01829	0.746599	1.03887e-63	c5
MAML3	0.744616	5.55738e-59	c5
PLCB1	0.743038	9.56277e-65	c5
THSD4	0.741737	3.06356e-23	c5
DYRK1A	0.740884	7.32498e-54	c5
PDE7B	0.740805	3.89821e-15	c5
PTH2R	0.738784	4.92161e-15	c5
PDE4B	0.73758	2.60115e-14	c5
CALD1	0.735259	5.83132e-10	c5
ANK2	0.735176	3.58785e-12	c5
USP34	0.734294	3.27154e-82	c5
HPSE2	0.733177	5.78341e-20	c5
CDKAL1	0.732913	5.06171e-67	c5
KDM6A	0.731306	4.92367e-58	c5
PHLPP1	0.730916	2.05278e-60	c5
LINC00342	0.730281	9.33787e-68	c5
PPP6R3	0.729986	1.45135e-69	c5
ANK3	0.728316	2.04213e-16	c5
MAPK10	0.727094	4.02856e-34	c5
ZNF208	0.723736	6.11651e-39	c5
REV3L	0.722955	1.97189e-47	c5
ERC1	0.721804	2.30278e-64	c5
PEAK1	0.721264	3.27316e-69	c5
TPST1	0.720611	2.029e-56	c5
PTK2	0.719122	4.1935e-70	c5
CDC14A	0.717486	2.76567e-54	c5
EHBP1	0.716517	5.52146e-26	c5
ZFPM2-AS1	0.715456	3.60389e-53	c5
MT-CYB	0.714811	3.85081e-79	c5
LENG8	0.713694	9.31467e-48	c5
HKDC1	0.712693	2.07529e-47	c5
PRELID2	0.712258	2.9865e-29	c5
CASC15	0.709859	3.88702e-37	c5
SBF2	0.709745	4.57613e-75	c5
AGO3	0.70926	4.32167e-72	c5
BTAF1	0.708276	3.20147e-51	c5
LRBA	0.707284	3.65861e-39	c5
GPHN	0.706482	3.97573e-69	c5
HIBCH	0.706091	1.69939e-60	c5
SEMA3A	0.7046	0.000788558	c5
LINC01473	0.70337	6.33878e-96	c5
KLF12	0.696977	1.32989e-27	c5
BTBD9	0.695423	1.45063e-94	c5
RBM47	0.695122	1.86785e-14	c5
SIPA1L1	0.692015	2.0057e-49	c5
MACF1	0.688827	2.49883e-49	c5
MT-CO1	0.688821	9.1089e-75	c5
SLIT2	0.687891	1.70576e-49	c5
NKAIN3	0.684981	0.000246717	c5
TEX14	0.684258	0.000984908	c5
CNTN4	0.681336	1.22111e-84	c5
BABAM2	0.680336	6.40792e-67	c5
AKAP9	0.680296	2.98009e-51	c5
HIVEP2	0.678516	2.49705e-67	c5
TENM4	0.678248	6.2308e-55	c5
TNRC6B	0.678187	1.1342e-52	c5
CSTPP1	0.677725	3.12944e-65	c5
ABHD3	0.675729	6.22178e-36	c5
PLEKHA5	0.674687	7.78596e-34	c5
SDK1	0.674311	4.05681e-61	c5
OXR1	0.673562	0.287484	c5
DLG1	0.668982	6.38912e-34	c5
DNAJC1	0.667089	2.01759e-38	c5
CLASP2	0.666808	1.47623e-47	c5
PSME4	0.663671	7.43852e-58	c5
MBNL2	0.663534	1.8797e-30	c5
UNC5C	0.662003	3.0843e-10	c5
ENSG00000231424	0.661643	2.86823e-25	c5
SENP5	0.661257	1.02884e-46	c5
BRINP3	0.661103	9.74912e-07	c5
CADM1	0.660405	1.10073e-18	c5
MAP4	0.660161	3.49186e-30	c5
ENSG00000233358	0.659413	5.57224e-135	c5
ATG7	0.65238	5.0491e-80	c5
MT-ND2	0.649845	1.99553e-74	c5
CHD2	0.649081	6.18991e-47	c5
MT-ATP6	0.648768	8.18533e-66	c5
RALY	0.648083	5.38787e-79	c5
ABCA10	0.647593	6.21939e-38	c5
CMSS1	0.64373	7.92749e-40	c5
WDFY2	0.643406	1.10554e-22	c5
ANKRD36C	0.643314	5.46954e-52	c5
ENSG00000251574	0.642701	3.00833e-158	c5
AOPEP	0.642341	8.623e-40	c5
DST	0.641306	1.52317e-16	c5
ROBO1	0.64061	1.3417e-15	c5
ATXN1	0.639597	6.02009e-44	c5
ARID2	0.637835	1.27284e-46	c5
HNF1A-AS1	0.637692	2.86399e-38	c5
RBM6	0.636088	5.63045e-49	c5
KDM2A	0.635565	2.11491e-51	c5
MID1	0.633173	1.96491e-14	c5
XIST	0.632865	3.33229e-35	c5
RORA	0.632038	1.47687e-56	c5
GMDS	0.631712	2.27313e-73	c5
CACNB2	0.629977	5.93737e-09	c5
ITFG1	0.629555	2.11295e-29	c5
UBR3	0.628246	9.85382e-39	c5
WWC2	0.627805	4.13933e-10	c5
SRGAP1	0.626899	1.66269e-24	c5
ULK4	0.626368	3.37593e-75	c5
LINC02969	0.625016	1.97424e-56	c5
SPAG9	0.624901	1.53557e-17	c5
PTBP2	0.622321	3.10336e-44	c5
PACS1	0.621503	1.11009e-57	c5
MYOF	0.621186	2.47443e-07	c5
TBC1D32	0.61994	3.78493e-64	c5
NAV3	0.619728	6.80555e-10	c5
DLEU1	0.618848	5.06667e-28	c5
KIAA0232	0.618518	1.06912e-45	c5
LINC01320	0.618395	1.41038e-35	c5
HECTD4	0.617849	1.4442e-42	c5
ADK	0.617754	8.01344e-42	c5
ZFC3H1	0.617283	6.92002e-50	c5
LINC02438	0.617024	3.01386e-81	c5
FER	0.616503	1.42894e-33	c5
ST6GAL1	0.615631	4.36309e-12	c5
SIPA1L3	0.613133	9.50216e-32	c5
KIF1B	0.61223	8.66721e-36	c5
PKP4	0.610745	3.06956e-27	c5
ARID4B	0.610477	2.8361e-55	c5
TEX41	0.609013	1.88493e-90	c5
TRAPPC9	0.608692	2.63822e-67	c5
GBF1	0.608098	1.92251e-67	c5
NSMCE2	0.606714	2.16726e-33	c5
SHROOM3	0.605098	7.52166e-14	c5
KDM4C	0.604792	1.81011e-43	c5
MKLN1	0.599879	1.55111e-39	c5
TLE4	0.599271	6.6344e-09	c5
BMPR1A	0.598337	1.13121e-31	c5
PDE10A	0.597834	3.64939e-06	c5
LINC02994	0.597097	3.48695e-119	c5
RASAL2	0.596665	7.63742e-26	c5
USP47	0.596382	5.70688e-29	c5
WWC1	0.5954	6.95886e-57	c5
FHIP1A	0.594835	5.67286e-39	c5
NHSL1	0.592864	2.31309e-21	c5
EPB41L5	0.591797	2.88581e-29	c5
TRAF3	0.591635	1.48068e-34	c5
NKTR	0.588104	6.60452e-57	c5
LRCH3	0.587713	2.45284e-44	c5
SIK2	0.587172	1.94731e-29	c5
MBNL1	0.587043	5.95998e-18	c5
SNHG14	0.58638	2.61926e-32	c5
ERBIN	0.585514	7.00396e-25	c5
RFX3	0.58485	3.58466e-37	c5
KANK1	0.582805	2.53698e-24	c5
FCHSD2	0.582256	6.56984e-42	c5
UBR5	0.580203	5.51144e-33	c5
UBA6-DT	0.579862	6.85166e-38	c5
CLIP1	0.579533	7.09093e-22	c5
FGD4	0.579443	8.78656e-10	c5
LINC02899	0.579255	2.10571e-69	c5
ZNF609	0.578935	7.02016e-43	c5
CDK13	0.578688	1.06029e-23	c5
GPATCH8	0.574204	1.56171e-38	c5
MT-ND1	0.573071	1.34131e-51	c5
CCSER1	0.571656	6.62626e-29	c5
JARID2	0.570589	4.10595e-23	c5
GMDS-DT	0.569695	2.99409e-51	c5
ASXL1	0.569462	1.0724e-31	c5
FRYL	0.568273	6.5002e-26	c5
TIAM1	0.567899	1.42782e-09	c5
PITPNC1	0.567058	1.28356e-20	c5
EVI5	0.566913	2.49498e-33	c5
SETD5	0.566593	1.06647e-46	c5
PDS5A	0.565846	6.02707e-33	c5
WDPCP	0.5631	6.64931e-44	c5
CUX1	0.561489	1.04444e-38	c5
ZFPM2	0.560589	3.13443e-09	c5
RERE	0.559331	1.30837e-45	c5
NBEAL1	0.559129	9.95493e-17	c5
CFAP299	0.558912	3.61563e-06	c5
TASOR2	0.556572	1.28887e-36	c5
LINC00662	0.552423	3.91087e-09	c5
PRKCE	0.552188	5.08718e-48	c5
SLC38A4-AS1	0.552157	1.70425e-56	c5
LINC03009	0.551996	1.82154e-97	c5
GOLM2	0.551002	8.18311e-23	c5
STAT3	0.550532	5.48746e-20	c5
TENM3	0.550474	2.56455e-08	c5
FBXL17	0.550066	2.54889e-34	c5
FBXO42	0.550021	3.09778e-32	c5
SRPK2	0.550002	2.50306e-34	c5
TANC2	0.548754	2.24604e-19	c5
RCOR1	0.548533	9.83393e-13	c5
YAP1	0.548522	2.75679e-28	c5
SCFD2	0.547155	2.85847e-30	c5
AGAP1	0.547114	2.03284e-28	c5
PLXDC2	0.546869	1.46807e-15	c5
GAB2	0.546766	3.61785e-44	c5
ANKRD11	0.545334	1.25803e-32	c5
TBL1X	0.545197	5.79817e-22	c5
ANKUB1	0.543707	2.53764e-33	c5
SNX25	0.54334	6.68046e-33	c5
DNM3	0.542798	4.70933e-18	c5
UBE2E2	0.541851	4.16931e-49	c5
NIPBL	0.541091	4.60095e-37	c5
INO80	0.540248	7.17112e-37	c5
PTPN13	0.5397	0.046516	c5
LINC00882	0.537692	1.32743e-27	c5
MAGI3	0.537138	3.28353e-30	c5
ATRX	0.53593	1.55616e-54	c5
EIF2AK3	0.535741	5.63956e-25	c5
VLDLR-AS1	0.534363	5.33087e-39	c5
MT-CO3	0.533432	8.18754e-45	c5
PSD3	0.533029	2.60943e-24	c5
NCOA1	0.532981	9.06259e-24	c5
VMP1	0.532648	1.35169e-35	c5
AMBRA1	0.532613	9.25971e-49	c5
EEPD1	0.53147	1.21092e-22	c5
SCIRT	0.531103	1.5305e-50	c5
DIAPH2	0.530876	2.9718e-20	c5
RLF	0.528128	1.14109e-22	c5
RPS6KA3	0.528089	5.82702e-10	c5
LINC01138	0.527723	1.36352e-44	c5
LINC01572	0.526988	5.65082e-52	c5
ENSG00000260729	0.526785	2.15698e-88	c5
THSD7A	0.526048	0.0225544	c5
DIP2B	0.525964	1.90595e-31	c5
SCMH1	0.525741	7.81323e-76	c5
CRACD	0.52499	2.02643e-31	c5
ZNF254	0.524738	3.11307e-24	c5
SPRED2	0.522407	1.98873e-08	c5
COP1	0.522308	3.63677e-34	c5
MYO9B	0.5222	9.58571e-53	c5
MCU	0.521914	1.31699e-19	c5
NUTM2B-AS1	0.521434	3.05486e-34	c5
USP9X	0.520656	1.31847e-21	c5
SMG6	0.519142	5.79356e-59	c5
NXN	0.519093	2.7812e-30	c5
ANKRD36	0.518679	2.09373e-36	c5
ENSG00000226994	0.518595	8.23088e-32	c5
PRKG1	0.517987	0.000273689	c5
ZNF780B	0.517359	4.90472e-43	c5
BOD1L1	0.517299	8.3314e-38	c5
TRPC4AP	0.515918	7.95715e-49	c5
NKAIN2	0.514114	1.82972e-14	c5
FRMD5	0.513385	3.89733e-25	c5
CRIM1	0.512572	4.45761e-15	c5
UBAP2	0.511891	1.67732e-25	c5
ZEB1	0.511484	0.0129478	c5
LINC01725	0.510714	1.63191e-106	c5
FIRRE	0.510681	4.90813e-45	c5
TANC1	0.51068	8.59664e-38	c5
KIAA1328	0.51055	1.71621e-68	c5
DNAH5	0.510484	1.4855e-53	c5
ELF1	0.509532	4.13039e-10	c5
CASK	0.50519	3.83682e-16	c5
CRADD	0.504955	4.17096e-22	c5
RFX7	0.504598	5.16479e-23	c5
SMURF1	0.504356	1.29491e-31	c5
ZHX2	0.504109	2.61261e-21	c5
RALGAPA1	0.503252	1.90262e-26	c5
PCGF3-AS1	0.500948	3.79684e-55	c5
RAB28	0.500922	3.66036e-33	c5
LCORL	0.500732	1.34588e-24	c5
BDP1	0.500559	1.56215e-23	c5
MYO3B	0.500286	4.94023e-18	c5
RPS19	2.68181	0	c6
RPL8	2.65243	0	c6
RPS18	2.60887	0	c6
RPL29	2.60005	0	c6
GAPDH	2.56104	0	c6
RPS28	2.40666	0	c6
RPS14	2.28848	0	c6
RPL36	1.99511	0	c6
TIMP1	1.9458	3.84213e-132	c6
IGFBP2	1.91675	2.12057e-208	c6
RPL18A	1.81583	0	c6
S100A6	1.78335	3.20436e-154	c6
RPLP2	1.67872	0	c6
GSTP1	1.60747	0	c6
DDIT4	1.52966	2.30884e-205	c6
RPLP1	1.47428	4.42213e-272	c6
SH3BGRL3	1.43222	8.73053e-255	c6
RPL18	1.39195	0	c6
FTL	1.35515	4.09649e-157	c6
RPS9	1.349	0	c6
RPL19	1.34003	3.15234e-262	c6
RPL35	1.33198	0	c6
SERPINH1	1.33035	6.68286e-162	c6
ID3	1.32446	2.13777e-81	c6
IFITM3	1.31874	3.09406e-130	c6
NR4A1	1.311	1.17445e-45	c6
SLC25A6	1.30758	1.96327e-269	c6
BST2	1.29589	0	c6
LGALS1	1.28893	7.49078e-201	c6
RPS5	1.26519	1.6422e-228	c6
CALR	1.25979	3.11547e-147	c6
KDELR1	1.24589	3.3399e-216	c6
PSAP	1.24447	7.17322e-211	c6
IER2	1.23582	1.02753e-98	c6
HSPB1	1.23038	3.6814e-140	c6
SSR4	1.21317	0	c6
WFDC2	1.20872	8.55101e-06	c6
MFAP2	1.18386	0	c6
SERF2	1.15914	3.27409e-204	c6
CAPNS1	1.13142	5.64217e-279	c6
CNN2	1.08473	2.88208e-173	c6
RPL28	1.07964	1.49339e-195	c6
RPS2	1.06927	3.99456e-133	c6
RPS15	1.02428	3.33774e-229	c6
RPS3	1.01654	1.9924e-163	c6
PTMS	1.01372	1.15364e-141	c6
ID1	1.00158	7.87247e-61	c6
MDK	0.995903	3.84694e-68	c6
CLU	0.974916	2.89119e-34	c6
PRMT1	0.964052	0	c6
TMSB10	0.959696	8.02577e-140	c6
EIF5A	0.945386	1.10779e-136	c6
P4HB	0.94045	9.47998e-200	c6
EMP3	0.924402	2.05209e-194	c6
PPP1R15A	0.917978	5.86626e-68	c6
PTOV1	0.909692	0	c6
DIO3	0.908299	2.11104e-144	c6
FKBP10	0.906726	4.02956e-134	c6
PPIB	0.86932	3.01024e-220	c6
TAGLN2	0.868865	5.44411e-104	c6
RPS21	0.861571	1.23518e-123	c6
TTYH1	0.859987	1.33813e-174	c6
PRDX2	0.840559	9.12241e-200	c6
GPI	0.838015	2.85543e-55	c6
PIM1	0.837012	1.34074e-34	c6
PLD3	0.83456	3.81811e-133	c6
TLE5	0.824524	8.51471e-114	c6
SHC1	0.816371	6.62981e-125	c6
HMGA1	0.805873	5.34361e-198	c6
TECR	0.794025	0	c6
GNAI2	0.784618	3.65562e-139	c6
CD81	0.781619	0	c6
TRIM28	0.777882	9.7323e-176	c6
FBLN1	0.775254	1.48691e-76	c6
UBA1	0.773251	1.52856e-100	c6
TSPYL2	0.771113	1.07606e-51	c6
GPX4	0.762491	0	c6
NAB2	0.762047	8.36456e-188	c6
SLC2A1	0.761016	3.14023e-12	c6
LGALS3BP	0.745596	5.7692e-119	c6
SLC3A2	0.738687	3.52358e-96	c6
ELOB	0.736444	2.54647e-287	c6
TUFM	0.726985	2.13033e-230	c6
MYL9	0.716305	2.54268e-282	c6
C12orf57	0.710108	0	c6
IFITM1	0.708577	1.75298e-42	c6
C19orf53	0.707493	0	c6
SRRM2	0.701387	8.75509e-90	c6
EEF1D	0.698805	1.57774e-184	c6
RPL13	0.69444	3.93838e-97	c6
FSCN1	0.690124	3.85132e-91	c6
PSMD8	0.688904	7.44934e-259	c6
ENO1	0.688039	3.57666e-47	c6
TCF25	0.686644	1.69245e-137	c6
BRI3	0.679647	1.97552e-127	c6
GANAB	0.678918	5.80843e-123	c6
CAVIN1	0.672122	4.97949e-26	c6
SERPING1	0.665921	4.48539e-69	c6
ACTN4	0.655028	8.16936e-81	c6
ACADVL	0.647581	2.44576e-159	c6
MAP7D1	0.643471	2.23889e-220	c6
NCOR2	0.637622	8.06652e-132	c6
UBE2S	0.63597	7.73856e-82	c6
RARRES2	0.63431	2.47693e-102	c6
BSG	0.631466	1.41585e-112	c6
SAMD1	0.623148	7.38766e-125	c6
ATP1A1	0.612956	3.63311e-82	c6
PHPT1	0.607873	0	c6
GRINA	0.607764	1.93988e-298	c6
RPL13A	0.604776	1.02674e-81	c6
CARM1	0.604657	4.53552e-83	c6
DBN1	0.603269	1.24275e-209	c6
AP2M1	0.600422	5.11204e-239	c6
JUNB	0.59082	6.67225e-17	c6
PTMA	0.587804	2.3818e-57	c6
OAZ1	0.587494	9.86061e-55	c6
CALM3	0.582455	6.91451e-89	c6
TKT	0.58173	1.2438e-128	c6
KHSRP	0.581198	1.70428e-59	c6
ZYX	0.575761	5.21546e-66	c6
PLTP	0.575017	9.69475e-35	c6
RPL12	0.571417	2.946e-58	c6
HLA-E	0.570082	2.80212e-25	c6
PPP4C	0.564436	4.99323e-120	c6
ISYNA1	0.564138	1.15633e-60	c6
PPP1R14B	0.561492	0	c6
NR2F6	0.559294	1.85199e-256	c6
RTL8C	0.556717	7.23442e-63	c6
TPM2	0.55657	5.53695e-62	c6
YBX1	0.547196	1.00316e-59	c6
CD82	0.545307	1.9607e-78	c6
HDLBP	0.543473	3.65181e-42	c6
PLOD1	0.541109	1.33321e-32	c6
RRBP1	0.539646	1.64438e-45	c6
IFI6	0.536942	7.54132e-27	c6
PPP2R1A	0.536075	2.84949e-98	c6
LMNA	0.532731	2.67148e-34	c6
MGAT1	0.528504	2.92648e-99	c6
ATP6V0D1	0.51966	2.20628e-154	c6
PCOLCE	0.510786	5.50529e-128	c6
NUCB1	0.509524	1.39698e-113	c6
CTDSP1	0.507022	1.65657e-233	c6
NRBP1	0.505392	4.99855e-105	c6
ROMO1	0.505117	7.43098e-138	c6
DDAH2	0.500846	2.74641e-201	c6
PSMD4	0.500526	3.42696e-69	c6
PTPRC	2.77906	0	c7
HLA-B	2.75986	4.63187e-215	c7
RGS1	2.55948	0	c7
CCL4	2.47986	0	c7
B2M	2.45774	1.8018e-131	c7
SRGN	2.43336	0	c7
HLA-C	2.41042	6.60534e-152	c7
DUSP4	2.37814	7.4116e-188	c7
CCL5	2.34329	0	c7
CD69	2.18658	0	c7
FYB1	2.16195	0	c7
TNFAIP3	2.14402	1.81512e-109	c7
RAC2	2.04346	0	c7
CNOT6L	2.03121	2.75153e-133	c7
ARHGDIB	2.01236	3.69285e-258	c7
RUNX3	2.01086	0	c7
CXCR4	1.94141	8.98566e-158	c7
TRBC2	1.89538	0	c7
LCP1	1.89251	0	c7
IL7R	1.77513	0	c7
ETS1	1.73233	9.82884e-295	c7
CD2	1.69157	0	c7
GZMA	1.6481	0	c7
IL2RG	1.61272	0	c7
WIPF1	1.60912	5.06931e-258	c7
TXNIP	1.56958	8.97049e-57	c7
CD52	1.56746	0	c7
ZNF331	1.56229	1.68744e-99	c7
STK17B	1.55935	7.1652e-110	c7
IL32	1.54881	0	c7
IFI16	1.46159	4.6184e-187	c7
LINC-PINT	1.45777	1.08409e-81	c7
GNG2	1.44372	6.7088e-167	c7
CD74	1.41903	2.7644e-147	c7
FYN	1.41402	6.19964e-87	c7
SMAP2	1.40611	3.41293e-99	c7
TRAC	1.40201	0	c7
PMAIP1	1.38454	9.11231e-105	c7
ENSG00000290574	1.37781	1.18467e-158	c7
HLA-A	1.36915	3.40278e-88	c7
CRTAM	1.36312	0	c7
IKZF3	1.33517	0	c7
SAMSN1	1.32899	0	c7
BIRC3	1.3262	2.9525e-164	c7
CD8A	1.30126	0	c7
ITM2A	1.29326	1.72726e-280	c7
MBNL1	1.28592	1.16689e-73	c7
PRKCH	1.2638	8.29518e-207	c7
CEMIP2	1.25781	4.40931e-55	c7
BCL11B	1.25101	0	c7
IL2RB	1.25005	0	c7
ITGA4	1.23555	1.73627e-215	c7
ELL2	1.2208	2.36832e-87	c7
CD44	1.22045	9.89432e-192	c7
MSN	1.17941	1.37801e-77	c7
CD96	1.1787	0	c7
YPEL5	1.16552	1.69221e-58	c7
ICOS	1.15308	0	c7
PTPN22	1.15156	0	c7
TRBC1	1.15026	0	c7
CD53	1.13873	0	c7
SP100	1.13133	1.71111e-91	c7
CELF2	1.12376	1.20616e-185	c7
SLC7A5	1.1194	7.46403e-75	c7
TNFRSF9	1.10586	0	c7
RHOH	1.10395	0	c7
NR4A2	1.10215	3.57423e-46	c7
ARAP2	1.09857	1.12153e-171	c7
HCLS1	1.09667	0	c7
CYTIP	1.08866	0	c7
SH3KBP1	1.08717	3.22023e-95	c7
CREM	1.08592	7.89726e-39	c7
NAMPT	1.08424	2.88357e-37	c7
REL	1.07853	1.74942e-42	c7
ZFP36L2	1.06353	8.39891e-38	c7
CCL3	1.06205	9.67593e-290	c7
TSC22D3	1.05682	1.09453e-81	c7
ITK	1.05484	0	c7
ZC3HAV1	1.04973	4.68605e-43	c7
PRF1	1.04323	0	c7
CLEC2D	1.04064	2.70174e-92	c7
PIM2	1.03308	1.8894e-48	c7
GZMB	1.03228	0	c7
CLEC2B	1.02061	0	c7
LYST	1.00773	1.26521e-126	c7
HLA-E	1.00069	2.59984e-41	c7
IKZF1	0.994777	0	c7
SERPINB9	0.985815	3.97372e-51	c7
CRYBG1	0.979765	0	c7
HLA-DPA1	0.973078	3.26308e-235	c7
TENT5C	0.971247	6.30616e-114	c7
EVI2B	0.969224	0	c7
SLA	0.969224	0	c7
GPRIN3	0.962874	1.93252e-297	c7
STK4	0.953674	3.71328e-51	c7
SPOCK2	0.944015	0	c7
SARAF	0.943728	6.30015e-39	c7
CBLB	0.943461	2.45242e-44	c7
SYNE2	0.938661	9.77713e-31	c7
ELF1	0.932263	6.28914e-37	c7
RORA	0.92027	1.32895e-35	c7
APOL6	0.919178	3.68607e-179	c7
PTGER4	0.915537	1.38559e-159	c7
CDC42SE2	0.912557	3.02689e-46	c7
PYHIN1	0.907937	0	c7
MAF	0.904856	4.68597e-67	c7
FNBP1	0.897699	4.35941e-46	c7
ZFP36	0.891527	4.16086e-28	c7
RASGRP1	0.889234	3.277e-68	c7
SYTL3	0.882623	9.22183e-151	c7
SRSF7	0.881264	1.97669e-34	c7
STK17A	0.881228	1.32453e-106	c7
JAK1	0.880794	3.16537e-32	c7
SLFN12L	0.880169	1.75067e-270	c7
TRGC2	0.87823	0	c7
SLC38A1	0.876838	8.77844e-27	c7
PDE3B	0.873773	8.81358e-76	c7
GNLY	0.872602	0	c7
PIP4K2A	0.869767	2.99185e-67	c7
ARHGAP15	0.864421	0	c7
NFKB1	0.853607	2.71321e-30	c7
COTL1	0.853267	2.44986e-67	c7
RNF19A	0.848756	3.13022e-26	c7
RANBP2	0.848345	2.39942e-21	c7
PLEK	0.847935	6.41829e-284	c7
CTLA4	0.846242	0	c7
FAM107B	0.845115	1.55838e-37	c7
CD48	0.842262	0	c7
NIBAN1	0.841901	7.7353e-109	c7
HLA-DRA	0.836398	1.9298e-75	c7
LRRFIP1	0.836186	2.55385e-29	c7
DUSP2	0.835477	5.27127e-175	c7
GZMK	0.8342	0	c7
STAT4	0.833619	0	c7
EMB	0.829962	1.24857e-90	c7
LCP2	0.828069	0	c7
BTG1	0.828017	7.88609e-29	c7
APOBEC3G	0.827728	2.58076e-260	c7
CD247	0.819842	0	c7
JMY	0.818227	2.70917e-27	c7
CD3E	0.816715	0	c7
CD3G	0.816248	0	c7
TAP1	0.805282	6.38744e-53	c7
RNF213	0.794723	2.43367e-47	c7
NFKBIA	0.79383	1.73122e-24	c7
IRAG2	0.791282	5.85573e-152	c7
PRDM1	0.790936	4.56937e-25	c7
ZEB2	0.790067	3.18997e-55	c7
RASSF5	0.789455	2.42159e-281	c7
DUSP5	0.787912	7.66988e-25	c7
CALM1	0.787179	1.25946e-38	c7
IFNG	0.781035	0	c7
GBP2	0.779719	3.363e-78	c7
HLA-DRB1	0.778465	1.11801e-103	c7
BICDL1	0.77606	1.38414e-230	c7
KLF2	0.774479	2.82549e-15	c7
ARHGAP9	0.773574	0	c7
PAG1	0.770071	3.97475e-191	c7
MBP	0.768615	4.54348e-34	c7
ATP1B3	0.76773	6.45242e-19	c7
SPN	0.763033	0	c7
EFHD2	0.758789	5.18304e-33	c7
INPP5D	0.75791	4.49264e-105	c7
HSP90AA1	0.755492	2.80151e-26	c7
SYNE1	0.752602	1.38524e-51	c7
PPP2R5C	0.752396	4.01005e-24	c7
ATXN1	0.750493	1.73089e-37	c7
TAGAP	0.749352	7.18281e-291	c7
NR3C1	0.747985	9.11501e-22	c7
TANK	0.747598	1.00958e-24	c7
AKAP13	0.746957	1.87709e-20	c7
CHD1	0.743868	7.62803e-13	c7
DOCK10	0.743025	1.48222e-166	c7
NKG7	0.735984	0	c7
SP110	0.733111	1.15509e-35	c7
NOP58	0.731994	3.72459e-17	c7
MYH9	0.729483	4.26865e-26	c7
PDCD4	0.729205	3.27881e-26	c7
TIGIT	0.726558	0	c7
BAZ1A	0.72361	2.3585e-24	c7
ARL4C	0.720415	1.3095e-20	c7
P2RY10	0.71416	0	c7
ARL6IP5	0.714067	1.05838e-26	c7
DUSP10	0.710942	1.05016e-98	c7
ADGRE5	0.709776	1.10636e-221	c7
SP140	0.708858	0	c7
TMSB4X	0.706227	2.36081e-31	c7
PARP8	0.703881	7.40857e-20	c7
CD3D	0.695078	0	c7
CHST11	0.69343	9.02803e-62	c7
LCK	0.693078	0	c7
GBP5	0.692623	3.61166e-136	c7
ANKRD44	0.687712	1.67714e-181	c7
KLRD1	0.686096	7.69551e-44	c7
GLS	0.685557	1.1096e-24	c7
RAB8B	0.685249	7.01888e-35	c7
RNF125	0.682475	2.7444e-81	c7
IQGAP2	0.67838	1.72561e-46	c7
PIK3R1	0.675303	9.28658e-18	c7
SMCHD1	0.671271	3.77487e-16	c7
SH2D1A	0.669816	0	c7
CYLD	0.66773	8.84321e-43	c7
APOBEC3C	0.667593	1.92797e-43	c7
SLAMF7	0.663751	0	c7
IL10RA	0.659868	0	c7
PRKCB	0.657817	0	c7
AOAH	0.654538	5.30312e-91	c7
PFN1	0.654389	2.18304e-11	c7
ID2	0.654323	1.94228e-32	c7
SKAP1	0.652219	2.88413e-117	c7
TTN	0.648023	2.46954e-54	c7
AREG	0.645372	2.9822e-52	c7
FOSL2	0.6404	8.50136e-14	c7
ZBTB1	0.631187	4.27628e-15	c7
RAP1A	0.630432	3.76415e-17	c7
SELL	0.629497	4.38609e-293	c7
CXCL13	0.629015	1.23613e-154	c7
RAB27A	0.625943	4.7536e-27	c7
TGFB1	0.625827	1.06536e-68	c7
FGFBP2	0.623321	6.21891e-139	c7
CFLAR	0.621888	9.34216e-21	c7
DOCK8	0.621119	1.28353e-130	c7
PRNP	0.617686	2.00152e-77	c7
DENND4A	0.612836	5.57655e-12	c7
IQGAP1	0.612377	3.40637e-09	c7
MKI67	0.612129	0.253414	c7
TNFAIP8	0.610206	2.29456e-51	c7
ARPC2	0.609042	2.45738e-18	c7
HSPA8	0.607078	1.96862e-20	c7
APBB1IP	0.605457	0	c7
CTSC	0.603691	4.41138e-44	c7
XAF1	0.602589	4.72205e-18	c7
CACYBP	0.600738	6.41949e-12	c7
EZH2	0.593113	5.60997e-09	c7
FCMR	0.593037	0	c7
RPS27	0.587961	1.59851e-41	c7
RCSD1	0.583952	0	c7
DOCK2	0.583608	0	c7
PIK3CG	0.579265	0	c7
PCED1B-AS1	0.57806	0	c7
ITSN2	0.576022	9.48248e-18	c7
CD38	0.574013	0	c7
CNOT2	0.572404	3.19397e-07	c7
ARID4B	0.571418	3.02047e-16	c7
HLA-DQA1	0.56414	1.25706e-178	c7
RPS26	0.561521	4.67823e-25	c7
LEPROTL1	0.560883	3.77067e-21	c7
DNAJB1	0.557041	1.67268e-11	c7
USP15	0.553813	5.34436e-11	c7
BTN3A2	0.551462	1.08981e-70	c7
STX11	0.550494	1.46158e-64	c7
LDLRAD4	0.550428	2.06183e-41	c7
USP36	0.550039	2.12033e-10	c7
SAMD9	0.549704	1.2259e-39	c7
CLK1	0.549633	2.93225e-11	c7
STAT5A	0.548173	1.33158e-103	c7
GZMH	0.545205	0	c7
LPXN	0.54378	7.0648e-54	c7
MACF1	0.543462	3.67807e-08	c7
MAP3K8	0.543065	1.39324e-07	c7
RGS10	0.542924	7.39293e-95	c7
BCL2	0.542748	8.96781e-27	c7
RNF149	0.54163	4.32275e-11	c7
PNRC1	0.541505	1.3466e-16	c7
NSD3	0.540615	4.81547e-10	c7
GPBP1	0.537915	6.00635e-14	c7
VPS37B	0.537717	1.58355e-22	c7
SMARCA2	0.534529	7.26994e-23	c7
HECA	0.533954	4.3238e-15	c7
ARHGAP30	0.53358	0	c7
ALOX5AP	0.533293	1.00188e-241	c7
CCDC88C	0.530357	3.85289e-43	c7
GATA3	0.529442	0	c7
GPR171	0.529003	0	c7
ZC3H12A	0.527971	3.90414e-34	c7
PPP1R16B	0.527656	2.3945e-291	c7
MYCBP2	0.527563	7.3532e-14	c7
RHOG	0.525114	1.26556e-34	c7
MALT1	0.523303	1.10218e-15	c7
SH2D2A	0.52066	0	c7
TNIK	0.514467	4.28568e-62	c7
CCL4L2	0.514271	3.20177e-180	c7
PTK2B	0.514077	7.10397e-95	c7
ACTR3	0.50939	1.95669e-09	c7
GPR65	0.505587	0	c7
SLAMF6	0.504975	0	c7
EVL	0.504449	1.32887e-27	c7
GMFG	0.502797	3.76092e-281	c7
IPCEF1	0.501713	1.1471e-205	c7
CAMK4	0.50015	1.15389e-49	c7
GPR183	5.5222	0	c8
CD74	4.74929	2.8892e-83	c8
HLA-DRA	3.91911	9.03849e-145	c8
RGS1	3.8862	3.25286e-250	c8
CXCR4	3.69265	1.42942e-46	c8
ZNF331	3.68204	5.34624e-41	c8
IRF8	3.58621	0	c8
CD83	3.41305	4.95757e-77	c8
SRGN	3.38714	8.52917e-73	c8
GZMB	3.35474	0	c8
AREG	3.29353	0	c8
ZC3HAV1	3.22753	5.86059e-19	c8
HLA-B	3.20658	1.8383e-39	c8
HLA-DPA1	3.18811	5.79753e-257	c8
DUSP5	3.10775	4.43883e-41	c8
NR4A3	2.91262	8.1109e-28	c8
B2M	2.89092	3.06816e-24	c8
CREM	2.86527	2.52612e-26	c8
ALOX5AP	2.78607	0	c8
TCF4	2.73595	2.64732e-65	c8
SLC7A5	2.71793	3.09163e-43	c8
ID2	2.70232	1.3548e-23	c8
LDLRAD4	2.67485	3.14752e-152	c8
HLA-DRB1	2.67265	4.96378e-201	c8
YPEL5	2.6531	2.13147e-29	c8
HLA-DQA1	2.64359	0	c8
NR3C1	2.64119	2.54947e-40	c8
JCHAIN	2.59971	0	c8
PLAC8	2.5479	0	c8
ETV3	2.51708	3.47701e-33	c8
RANBP2	2.45375	4.01992e-28	c8
IRF4	2.44982	1.38946e-32	c8
PLEK	2.42185	0	c8
KRT5	2.41256	0	c8
CD4	2.3691	0	c8
ELL2	2.36086	2.24036e-31	c8
POLB	2.34017	6.51334e-60	c8
EZR	2.32237	1.4044e-22	c8
REL	2.29077	3.0548e-23	c8
EGLN3	2.27541	6.49525e-28	c8
RAB11FIP1	2.27097	3.70837e-36	c8
LINC-PINT	2.26062	3.5724e-32	c8
SLAMF7	2.23457	0	c8
GPR65	2.21474	0	c8
SERPINB9	2.17347	1.87592e-24	c8
TXN	2.16688	2.48862e-11	c8
SELL	2.1661	0	c8
SH2B3	2.0922	1.2623e-235	c8
AKAP13	2.0905	1.85522e-19	c8
HLA-C	2.08948	5.58095e-21	c8
TSPAN13	2.07168	3.16709e-37	c8
RHEX	2.05941	2.06109e-66	c8
MALT1	2.05709	7.88918e-43	c8
RGS2	2.03418	9.91333e-17	c8
HERPUD1	2.02571	1.15704e-19	c8
ZFP36	2.01137	7.76333e-19	c8
ATP1B3	1.91517	4.02693e-10	c8
CCDC50	1.9127	2.63115e-24	c8
RUBCN	1.90978	7.30384e-50	c8
MAP3K8	1.88108	3.18788e-30	c8
SEC61B	1.86684	5.20343e-22	c8
SIK1	1.86601	9.65574e-20	c8
MPEG1	1.86569	0	c8
HLA-DQB1	1.84981	1.70158e-118	c8
JMY	1.84466	3.67982e-14	c8
PTPRE	1.83671	7.87199e-159	c8
CYBB	1.83433	0	c8
PLP2	1.83357	2.06553e-22	c8
RNF149	1.82837	2.04151e-34	c8
CTSC	1.82818	1.72247e-36	c8
SLC15A4	1.81055	5.51675e-51	c8
CTSS	1.79311	8.65363e-140	c8
HLA-DPB1	1.78663	3.13869e-121	c8
PHACTR1	1.78525	3.97457e-132	c8
ITM2C	1.78465	1.47239e-17	c8
FOSL2	1.78338	1.80191e-18	c8
HSPA1A	1.74798	0.143289	c8
UGCG	1.74583	1.80888e-19	c8
THEMIS2	1.7392	0	c8
ERN1	1.6988	5.76182e-41	c8
TEX14	1.67664	4.71588e-17	c8
BCL2L11	1.67084	1.13416e-24	c8
GNL3	1.66551	2.66171e-07	c8
CTSB	1.66157	1.43844e-18	c8
FCER1G	1.65834	6.59345e-198	c8
TSC22D3	1.64761	4.62928e-30	c8
HLA-DRB5	1.63576	7.58653e-117	c8
ARL4C	1.62956	1.35597e-16	c8
PMAIP1	1.62893	1.90439e-19	c8
FYTTD1	1.62863	1.69286e-20	c8
SMIM3	1.6285	1.18993e-23	c8
SEL1L3	1.60371	4.68608e-81	c8
THBD	1.58035	6.09959e-38	c8
ENSG00000290574	1.55361	3.11434e-20	c8
TSPYL2	1.5421	4.62747e-08	c8
P2RY6	1.52563	0	c8
RASSF5	1.52217	6.19019e-143	c8
KDM6B	1.52049	2.94878e-26	c8
NIBAN3	1.51677	3.79034e-298	c8
NPC2	1.51459	8.83107e-26	c8
NFKB1	1.49869	1.77698e-15	c8
DDX24	1.49618	6.66943e-14	c8
NR4A2	1.47233	4.47777e-08	c8
RAC2	1.4629	1.91145e-92	c8
PTPRC	1.45372	7.39928e-124	c8
MCL1	1.44454	8.36926e-17	c8
LY9	1.44384	0	c8
PTPN1	1.43582	1.10101e-15	c8
IFI44L	1.42546	3.40672e-15	c8
HSP90AA1	1.41452	3.31598e-10	c8
DDX18	1.40851	0.000155589	c8
SP110	1.40148	9.37797e-16	c8
TGFBI	1.397	3.48125e-187	c8
JOSD1	1.39686	5.95494e-13	c8
STK17B	1.39358	1.95161e-17	c8
EIF4A3	1.38791	2.74408e-09	c8
USP36	1.38074	1.7933e-18	c8
B4GALT1	1.37456	1.67366e-08	c8
HIVEP1	1.37145	4.52285e-16	c8
MS4A6A	1.35624	0	c8
PIK3CG	1.35597	1.27901e-300	c8
PAG1	1.35432	5.03248e-74	c8
LCP1	1.33901	7.72481e-132	c8
IGKC	1.32102	2.11316e-259	c8
MAP3K2	1.31918	1.7235e-10	c8
SH3KBP1	1.30614	1.61913e-29	c8
LINC01215	1.30581	0	c8
BCL11A	1.30503	1.51207e-35	c8
C12orf75	1.30209	4.63834e-26	c8
PIM2	1.297	1.6431e-15	c8
CSF2RB	1.2895	0	c8
NEAT1	1.27841	1.74608e-09	c8
SMAP2	1.27793	3.63642e-11	c8
AMZ2	1.27059	8.8319e-25	c8
CD2AP	1.2668	2.74641e-13	c8
HLA-DMB	1.26375	2.09768e-122	c8
FCHSD2	1.25804	4.78785e-11	c8
MX1	1.25425	1.43287e-18	c8
MAN1A1	1.24898	3.59155e-33	c8
HSP90B1	1.24678	1.62213e-05	c8
PRMT9	1.24641	6.85694e-44	c8
ZBTB18	1.23564	2.09424e-19	c8
MEF2C	1.23396	6.77907e-104	c8
CD53	1.23223	1.31064e-196	c8
TRIB1	1.21091	1.6582e-06	c8
N4BP2L1	1.20334	4.30072e-32	c8
LPXN	1.2	7.78806e-48	c8
CD55	1.19783	1.66458e-12	c8
RFTN1	1.19406	7.38493e-61	c8
LILRB4	1.19358	0	c8
GRAMD1B	1.18521	6.74732e-18	c8
SAMHD1	1.18432	5.68437e-12	c8
ENSG00000225885	1.18246	0	c8
RGS13	1.17749	0	c8
TAGAP	1.17538	7.96403e-88	c8
FYB1	1.17329	1.20694e-92	c8
TRIM22	1.1719	2.64161e-51	c8
LYN	1.17004	6.35141e-12	c8
MKNK2	1.1646	0.00358727	c8
PABPC1	1.15342	4.0008e-16	c8
DENND4A	1.15316	2.01808e-07	c8
STAP1	1.15196	0	c8
SPIB	1.15091	0	c8
GNA13	1.14481	9.74181e-10	c8
PFKFB3	1.1438	5.98718e-16	c8
NOP58	1.14159	1.15652e-06	c8
DDX21	1.1341	1.65739e-09	c8
UBC	1.13347	7.89708e-07	c8
PHEX	1.13177	3.58461e-111	c8
CNOT2	1.12897	0.226688	c8
ZFAT	1.12719	5.35198e-49	c8
RBBP8	1.1271	0.000106306	c8
IL2RG	1.12349	3.52315e-232	c8
ISCA1	1.11989	0.00348009	c8
SYK	1.11916	1.19552e-43	c8
PRKCB	1.11728	6.60943e-147	c8
VAMP8	1.11251	9.34575e-18	c8
TGFBR1	1.10987	2.88667e-11	c8
SLC1A4	1.10885	2.64966e-31	c8
HCLS1	1.10114	9.81488e-136	c8
RHOH	1.09976	2.8029e-106	c8
CYCS	1.09858	1	c8
HLA-A	1.09706	1.82039e-11	c8
HLA-DMA	1.09437	1.98197e-79	c8
TYROBP	1.09039	2.05596e-167	c8
PTGER4	1.08709	1.32266e-35	c8
SIDT1	1.08639	1.62457e-46	c8
HVCN1	1.08428	3.4235e-52	c8
SPCS1	1.08367	5.73391e-08	c8
ETV6	1.07969	4.22958e-06	c8
PMEPA1	1.0777	2.49706e-24	c8
PIK3AP1	1.07537	1.69529e-170	c8
IRF2BP2	1.07493	2.66676e-06	c8
ENSG00000290039	1.06984	7.5011e-18	c8
PDE7A	1.06661	5.69768e-13	c8
KLF6	1.06525	1.56962e-07	c8
SNX9	1.06328	1.59501e-10	c8
TACC1	1.05579	1.02725e-10	c8
PDE4B	1.05143	0.000177245	c8
MIR155HG	1.04585	9.86389e-53	c8
SULF2	1.04278	2.52991e-59	c8
DIPK2A	1.03826	0.00124538	c8
IKZF1	1.03366	1.52559e-124	c8
RASSF2	1.03158	1.75618e-159	c8
PBX3	1.03037	0.000827101	c8
SRSF7	1.03005	1.24788e-09	c8
SLC7A11	1.02751	1.51859e-09	c8
OPN3	1.02734	1.29407e-12	c8
CHST11	1.02013	2.37796e-18	c8
ANKRD11	1.01933	0.000369699	c8
CHMP1B	1.01428	0.000108074	c8
EDEM1	1.01078	4.01638e-09	c8
XBP1	1.01013	1.79939e-07	c8
JUND	1.0043	1.87582e-10	c8
APP	0.998468	4.42829e-05	c8
INPP4A	0.998174	8.05027e-20	c8
MX2	0.996382	7.92533e-20	c8
STAT4	0.993904	1.80876e-100	c8
ALG2	0.984305	2.98336e-06	c8
UCP2	0.97823	8.60572e-12	c8
CD164	0.977987	2.44852e-05	c8
CDKN1A	0.972836	2.41452e-10	c8
GNA12	0.972041	1.60714e-07	c8
RAPGEF1	0.971596	2.50627e-26	c8
COBLL1	0.969266	1.05558e-12	c8
IFI16	0.96566	5.72571e-11	c8
ENSG00000289995	0.961783	0	c8
ABCG1	0.961552	6.15874e-24	c8
CLK1	0.959806	3.59719e-06	c8
EVI2B	0.942856	3.75466e-129	c8
EPHB1	0.936656	6.83166e-221	c8
CD52	0.933391	3.71145e-102	c8
CELF2	0.931603	1.26575e-15	c8
TPP1	0.930097	4.67289e-10	c8
ENSA	0.926024	2.66121e-05	c8
NSMCE3	0.925574	9.72237e-08	c8
RPS27	0.921332	6.73656e-13	c8
SLC20A1	0.919975	5.91201e-07	c8
ITSN2	0.917676	7.5534e-09	c8
MDFIC	0.916892	5.0258e-71	c8
CYTIP	0.906046	4.00872e-60	c8
FTH1	0.901895	3.87806e-07	c8
ZEB2	0.899035	1.65501e-12	c8
P2RY14	0.894802	0	c8
UBAC2	0.893627	7.60651e-16	c8
TOX2	0.885495	1.87768e-72	c8
ETF1	0.885066	1.0894e-05	c8
CCNH	0.884183	0.132431	c8
IQGAP2	0.883193	2.03497e-12	c8
DUSP1	0.874639	0.0143653	c8
CTSZ	0.866271	1.57869e-20	c8
CFLAR	0.865045	0.00610171	c8
INPP5F	0.861113	1.06327e-12	c8
TPT1	0.853387	3.5344e-14	c8
TNFSF9	0.852328	0.00020767	c8
BRD4	0.852221	4.76911e-08	c8
RUBCNL	0.852114	4.68278e-275	c8
DDX5	0.851042	3.88243e-07	c8
CORO1C	0.851022	0.0862502	c8
SRSF6	0.850716	0.0406481	c8
CCDC69	0.850705	5.02045e-29	c8
TNFRSF1B	0.850306	1.14744e-96	c8
RALA	0.839742	0.00231423	c8
PTBP3	0.837785	0.000506063	c8
OFD1	0.83757	0.00658419	c8
HLA-E	0.837095	2.3685e-07	c8
AMZ2P1	0.83703	1.22287e-18	c8
SPN	0.836012	6.15179e-211	c8
RNASE6	0.834342	0	c8
DCK	0.83351	3.8974e-11	c8
TENT4A	0.830391	1.83094e-05	c8
RAP2B	0.827366	0.00230374	c8
CYRIA	0.825303	2.69242e-60	c8
GAPT	0.818064	0	c8
TNFRSF21	0.814455	1.85626e-11	c8
MOB1A	0.812713	0.000139402	c8
LRRFIP1	0.811514	6.87904e-05	c8
ENTPD7	0.81045	4.30192e-09	c8
FOSB	0.810368	0.119276	c8
TAP1	0.809793	1.62381e-06	c8
RPS13	0.807815	8.35022e-11	c8
HS3ST3B1	0.807589	6.21201e-122	c8
ENSG00000290104	0.806298	0	c8
PPP1R16B	0.805801	1.80629e-126	c8
HLA-DRB6	0.804482	4.8242e-67	c8
MOB1B	0.803434	9.59426e-09	c8
DUSP4	0.803434	1	c8
RABGAP1L	0.801796	0.00154471	c8
ACSL1	0.796527	2.93283e-34	c8
PECAM1	0.794408	4.6955e-122	c8
MALAT1	0.787473	3.07917e-08	c8
ARID3A	0.786308	4.34201e-08	c8
SMPD3	0.782576	5.29974e-102	c8
BRCA2	0.781932	3.77672e-06	c8
AFF3	0.781223	1.07769e-23	c8
THAP2	0.779251	1.89337e-07	c8
GRB2	0.779115	5.7839e-05	c8
RPS29	0.779087	1.91107e-08	c8
HLA-DOA	0.772223	1.64348e-99	c8
IDI1	0.76915	0.0307148	c8
CLN8	0.763595	1.59604e-14	c8
PPP4R3A	0.756913	0.0243887	c8
GLT1D1	0.756608	3.05046e-173	c8
BHLHE40	0.755965	0.000309584	c8
KAT2B	0.755926	1.3523e-14	c8
NARS2	0.753985	1	c8
CIITA	0.753244	2.39027e-160	c8
BCL2A1	0.752099	1.76803e-101	c8
MCOLN2	0.751528	9.99974e-117	c8
ATF3	0.751126	0.014986	c8
CYB561A3	0.748362	1.08013e-63	c8
EMB	0.747541	4.85182e-15	c8
ICAM1	0.746632	3.32044e-09	c8
FBXO34	0.746379	1.58209e-05	c8
IRF7	0.745722	4.28986e-112	c8
RUNX2	0.745631	0.000113484	c8
RRBP1	0.741623	0.0130648	c8
NIN	0.739719	0.000493615	c8
CD86	0.73957	1.12669e-54	c8
CBFA2T3	0.738216	1.15629e-120	c8
BID	0.73483	6.49588e-12	c8
IRAG2	0.729171	1.2661e-23	c8
CLEC4C	0.727677	0	c8
MCTP1	0.726984	3.14331e-10	c8
MACO1	0.725579	0.0249097	c8
CHML	0.721258	0.000478626	c8
APBB1IP	0.721167	2.82086e-74	c8
TFEC	0.72106	0	c8
HLA-DQA2	0.719261	5.11302e-194	c8
ARHGAP15	0.719081	8.80971e-42	c8
MAPKAPK2	0.718378	1.1272e-12	c8
USP15	0.718292	0.00913821	c8
SRSF5	0.717392	1.08094e-05	c8
PIGA	0.716256	2.70399e-09	c8
EMC3	0.715682	0.000199228	c8
PFKFB2	0.714397	4.881e-11	c8
IFRD1	0.71379	0.000408357	c8
RPLP1	0.712331	0.138861	c8
OGT	0.712171	0.0554225	c8
RPL21	0.710852	9.67659e-07	c8
ENSG00000285280	0.710102	1.29041e-07	c8
PTPN2	0.709977	0.0221277	c8
CD36	0.709926	2.11413e-138	c8
IL10RA	0.70339	6.45442e-126	c8
H3-3B	0.703068	4.05272e-05	c8
RASGEF1B	0.702918	1.37838e-14	c8
RNF130	0.70081	1	c8
ARHGDIB	0.700118	7.87365e-08	c8
SEMA3C	0.698841	5.09732e-59	c8
CCDC88A	0.696902	1	c8
SEMA4A	0.694337	3.75029e-18	c8
RAB8B	0.692186	0.0102219	c8
ENPP2	0.691367	3.74954e-43	c8
SOD2	0.690222	0.0559207	c8
CNOT6L	0.689167	0.490137	c8
RUNX1	0.689114	0.00046967	c8
RPS3A	0.688789	1.33161e-06	c8
CSRNP1	0.687242	0.304839	c8
RNF213	0.685137	0.000256961	c8
RPS25	0.682823	0.00153095	c8
NAMPT	0.681984	0.52621	c8
ZBTB1	0.681783	1	c8
RNF139	0.681247	0.00401717	c8
ARFGAP3	0.680946	0.0715189	c8
ADAM19	0.680579	4.40993e-10	c8
CD69	0.670964	9.44144e-39	c8
NFKBID	0.669484	2.10819e-26	c8
HPCAL1	0.667979	4.30105e-09	c8
DSTN	0.666322	0.753247	c8
EEF1B2	0.665493	0.00395746	c8
TMEM39A	0.66435	0.0315039	c8
GNA15	0.660144	4.61062e-175	c8
HNRNPU	0.659024	0.0675915	c8
CTC1	0.658481	5.7877e-09	c8
ADCY3	0.657277	1.00478e-14	c8
ABHD15	0.654299	3.33159e-50	c8
MSL2	0.653681	0.25612	c8
MAP1A	0.650479	1	c8
PTGDS	0.647659	5.72867e-290	c8
TRAF4	0.645771	3.5611e-12	c8
SCARB2	0.642351	0.0109922	c8
ZBTB10	0.642264	0.744891	c8
SOCS3	0.641367	0.0107726	c8
SARAF	0.640301	0.0581408	c8
OGDH	0.640217	7.66872e-11	c8
C9orf72	0.640029	0.00164374	c8
ZNRF2	0.639748	4.58156e-06	c8
ICOSLG	0.63961	5.90192e-168	c8
INSYN2A	0.638556	4.55755e-49	c8
HSPH1	0.638087	0.657352	c8
PLXNA4	0.63671	2.25074e-39	c8
IDH3A	0.634042	3.51119e-06	c8
LILRB1	0.633024	1.57902e-138	c8
DHRS7	0.631871	2.59938e-05	c8
ADGRE5	0.631407	6.08254e-43	c8
SYTL3	0.631124	1.94834e-19	c8
ST8SIA4	0.630692	2.99155e-26	c8
SRSF2	0.630604	0.075197	c8
ZHX2	0.630384	0.294867	c8
RELL1	0.627566	4.18797e-08	c8
DAB2	0.625283	3.11422e-21	c8
ZFP30	0.622133	1	c8
RPS26	0.622113	0.0771315	c8
UTRN	0.619836	1	c8
HSP90AB1	0.619091	0.558841	c8
RAB21	0.618426	0.0528059	c8
LRR1	0.617452	9.17501e-06	c8
FLT3	0.614429	2.29659e-118	c8
LAPTM5	0.613371	5.5594e-98	c8
CERS6	0.612779	0.560314	c8
COMMD10	0.612578	0.00334596	c8
ZNF571	0.612141	0.00271718	c8
MBP	0.611448	0.000374719	c8
RNF19B	0.611218	1	c8
SMG1P5	0.611017	1	c8
RGS10	0.61099	1.86495e-16	c8
SLC35A2	0.609369	1	c8
SFPQ	0.606942	0.0234983	c8
H2AC6	0.606066	1	c8
CBX4	0.605192	1	c8
ENSG00000290032	0.603916	1	c8
EIF1	0.60203	5.74606e-06	c8
METRNL	0.601646	2.66622e-19	c8
MKLN1	0.60097	0.060288	c8
JAML	0.600103	7.43359e-207	c8
CHAF1A	0.600091	2.22699e-06	c8
GPBP1	0.598849	1	c8
CCL4	0.596932	2.05349e-22	c8
ITGA4	0.596444	8.24459e-13	c8
TAOK3	0.596398	1	c8
FAM177A1	0.595293	1	c8
BLNK	0.591941	5.146e-35	c8
EIF5	0.589296	0.085508	c8
RPS28	0.586299	0.893422	c8
CD37	0.585074	4.85974e-73	c8
ANKRD28	0.584476	1	c8
SCN9A	0.58402	0.0129026	c8
DAPK1	0.583717	0.0154728	c8
RAP1GAP2	0.583648	3.45849e-12	c8
PALD1	0.581536	4.06746e-05	c8
SELPLG	0.580766	3.61627e-71	c8
PIP4K2A	0.578574	0.000222167	c8
BAZ1A	0.577745	1	c8
SQSTM1	0.577256	1	c8
RPL34	0.577248	8.44688e-06	c8
ITPR2	0.575815	0.0187891	c8
SLC25A28	0.57388	3.56539e-09	c8
MTMR6	0.573239	1	c8
SUSD1	0.571922	8.52657e-11	c8
ATP5F1E	0.571487	0.00104439	c8
HYOU1	0.57021	0.000293797	c8
LPIN1	0.568624	0.000104375	c8
HNRNPUL1	0.568118	1	c8
DUSP10	0.568047	9.73791e-09	c8
RPL23	0.567305	4.93203e-05	c8
PPP1R2	0.566395	0.431201	c8
UBL3	0.566077	1	c8
SLC38A1	0.565227	1	c8
ANKRD44	0.564298	2.22845e-24	c8
SETBP1	0.563391	0.00312318	c8
RPS11	0.563043	0.00787499	c8
DAZAP2	0.562003	0.0710474	c8
MED26	0.56046	1	c8
SFT2D2	0.558926	0.000737682	c8
CEP128	0.556768	0.00249361	c8
DOCK2	0.5567	8.45748e-47	c8
RNF122	0.553635	3.33538e-05	c8
FHIP1A	0.553456	5.20379e-05	c8
PPP1CB	0.551442	1	c8
ARHGAP9	0.55101	2.21043e-32	c8
FAM53C	0.55047	1	c8
ANXA11	0.54839	1	c8
RPS27A	0.546957	0.000218018	c8
PPM1K	0.546653	1	c8
UBE2J1	0.546277	1	c8
LAMP5	0.545524	2.92576e-55	c8
RILPL2	0.541466	0.00341457	c8
ZDHHC17	0.540613	1	c8
H1-2	0.53838	0.0193239	c8
ENSG00000230325	0.537804	0.00167256	c8
CCR7	0.537325	7.81124e-182	c8
TBC1D8	0.536004	1	c8
NIBAN1	0.535809	0.00668085	c8
SRRM2	0.535342	1	c8
GAB1	0.533884	0.575108	c8
DUSP22	0.533496	2.05356e-07	c8
ACTN4	0.532898	0.0227755	c8
DPYSL2	0.532117	0.251092	c8
SATB1	0.531738	1.70354e-05	c8
SP100	0.531512	0.902025	c8
NFKBIZ	0.53142	0.0675998	c8
MDN1	0.531108	1	c8
TNFSF13B	0.53105	2.36317e-37	c8
TOR3A	0.530384	0.000150826	c8
BIRC3	0.530277	1	c8
IL18R1	0.529574	7.76979e-21	c8
GLIPR1	0.529458	1	c8
BANP	0.528897	4.04938e-06	c8
IFIH1	0.528244	9.03938e-10	c8
BTAF1	0.52671	1	c8
RPS6	0.525082	9.22546e-06	c8
GLA	0.524526	1	c8
CRYBG1	0.522241	1.97113e-05	c8
LRRK1	0.51982	3.66815e-06	c8
EIF2AK4	0.519578	1	c8
SH3BP4	0.519452	0.0192358	c8
CLCN5	0.518907	0.116457	c8
EPSTI1	0.516795	1.9174e-08	c8
TRAF3	0.516713	0.00275869	c8
NRP1	0.516595	9.01729e-15	c8
LINC01478	0.514153	3.47923e-134	c8
TGFB1	0.513161	3.29619e-26	c8
RPL19	0.513143	1	c8
NABP1	0.512432	0.0686426	c8
SFMBT2	0.512084	1.27838e-51	c8
SAMD9L	0.511226	0.00125968	c8
GNG7	0.510792	1.06496e-21	c8
RPL10	0.510729	0.106957	c8
CMTM6	0.510251	1	c8
SIPA1L1	0.510142	1	c8
TMEM268	0.509717	2.74035e-08	c8
SEPHS1	0.509662	1	c8
PLEKHG2	0.50953	0.0128417	c8
FPGS	0.508298	1	c8
NFKBIA	0.507851	1	c8
CCDC186	0.505804	1	c8
ARHGEF7	0.504994	1	c8
NGLY1	0.504717	1	c8
RNF11	0.504154	0.27058	c8
USP38	0.504153	1	c8
DNAJB9	0.504141	1	c8
MBNL1	0.501559	1	c8
IL1B	4.82455	0	c9
LYZ	4.7614	0	c9
C5AR1	4.29682	0	c9
CXCL8	4.27972	0	c9
CD74	4.20749	0	c9
HLA-DRA	4.13939	0	c9
SRGN	3.93827	0	c9
CTSS	3.75357	0	c9
SOD2	3.36803	7.40931e-131	c9
PLEK	3.34432	0	c9
FCER1G	3.32612	0	c9
HLA-B	3.32335	5.41418e-162	c9
CCL3	3.29314	0	c9
NAMPT	3.27259	2.45491e-117	c9
EREG	3.22924	0	c9
CXCL2	3.13466	0	c9
HLA-DPA1	3.11851	0	c9
B2M	3.04728	7.22982e-102	c9
G0S2	3.04026	0	c9
CTSB	2.84069	1.20305e-90	c9
OLR1	2.72531	0	c9
HLA-DRB1	2.6926	0	c9
PTPRC	2.65318	0	c9
CD83	2.64296	5.39175e-250	c9
PLAUR	2.6151	0	c9
NFKBIA	2.60183	4.67541e-85	c9
SPP1	2.5841	6.49882e-25	c9
CXCL3	2.56906	2.62208e-130	c9
HLA-C	2.50962	8.70866e-107	c9
FTH1	2.50083	1.0852e-92	c9
SAMSN1	2.42493	0	c9
DUSP1	2.42103	1.86878e-77	c9
CCL4	2.38409	0	c9
PLIN2	2.37364	3.22127e-72	c9
FYB1	2.35661	0	c9
LCP1	2.35425	0	c9
BCL2A1	2.30111	0	c9
RGS1	2.28704	4.2168e-297	c9
CYBB	2.27934	0	c9
FTL	2.26787	2.5325e-83	c9
MAFB	2.26714	0	c9
BASP1	2.24958	1.88952e-217	c9
CD44	2.2403	0	c9
CD52	2.22758	0	c9
GPR183	2.22728	0	c9
CD55	2.21079	3.96646e-60	c9
HLA-DRB5	2.20777	0	c9
MS4A7	2.16645	0	c9
CCL20	2.1553	0	c9
TYROBP	2.1341	0	c9
HSPA6	2.12701	3.83835e-59	c9
AIF1	2.1266	0	c9
RNASE1	2.09491	6.83089e-153	c9
FGR	2.08415	0	c9
SAT1	2.07799	2.445e-81	c9
ELL2	2.05217	2.62645e-98	c9
RASGEF1B	2.03894	0	c9
LYN	2.03811	5.31047e-135	c9
CCL3L3	2.03556	0	c9
IL1RN	2.02674	0	c9
S100A8	2.00524	0	c9
ZEB2	2.00258	0	c9
CXCR4	1.99155	1.18753e-70	c9
PSAP	1.97877	6.44199e-100	c9
ARHGDIB	1.96708	2.13828e-175	c9
FCGR3A	1.94207	0	c9
[truncated: 525 more rows]

## Sheet: Table 4
Table 4. scRNA-seq derived tumor cluster hallmarks: GSEA of hallmark gene sets using the differential gene expression between scRNA-seq derived tumor cell clusters for gene ranking. Tumor cell clusters: c1, immune response; c2, EMT-like, c3, neuronal-like; c4, CD24+; c5, invasive;
NAME	NES-c1	FDR q-val-c1	NES-c2	FDR q-val-c2	NES-c3	FDR q-val-c3	NES-c4	FDR q-val-c4	NES-c5	FDR q-val-c5
HALLMARK_ADIPOGENESIS	5.30272	0	-3.41815	0	-6.24454	0	4.03503	0	-5.54068	0
HALLMARK_ALLOGRAFT_REJECTION	3.95134	0	-1.0172	0.428109	-1.81566	0.0157797	-1.67025	0.0312998	-2.29708	0.00135176
HALLMARK_ANDROGEN_RESPONSE	4.0567	0	3.02782	0	-4.87183	0	3.13528	0	-3.32587	0
HALLMARK_ANGIOGENESIS	-2.23465	0.002157	2.64804	0.000164021	-1.35594	0.133361	-2.04943	0.00519612	-1.6363	0.0405533
HALLMARK_APICAL_JUNCTION	2.46673	0.000323082	2.69163	0.000123457	-2.32182	0.000610441	-2.80806	0	1.71531	0.0371864
HALLMARK_APICAL_SURFACE	1.24277	0.198799	-0.983226	0.45651	-1.34105	0.137552	-1.67316	0.0323543	1.16241	0.317768
HALLMARK_APOPTOSIS	4.33811	0	3.60096	0	-4.00454	0	-3.39809	0	-4.34335	0
HALLMARK_BILE_ACID_METABOLISM	2.82478	0	-1.75273	0.0226892	-2.73669	0	2.03401	0.00426099	-1.67256	0.0349172
HALLMARK_CHOLESTEROL_HOMEOSTASIS	3.24815	0	2.22946	0.00133245	-3.19969	0	-1.9132	0.0100721	-2.6204	0
HALLMARK_COAGULATION	3.60048	0	2.66845	0.00011396	-3.13822	0	-2.39525	0.000393636	-3.16527	0
HALLMARK_COMPLEMENT	3.8081	0	2.62888	0.000153086	-3.41865	0	-2.9928	0	-2.96354	0
HALLMARK_DNA_REPAIR	2.27051	0.00117137	-2.39583	0.000939401	-3.56574	0	4.84088	0	-4.50333	0
HALLMARK_E2F_TARGETS	-5.37918	0	-4.65824	0	3.36554	0	7.15589	0	-8.50046	0
HALLMARK_EPITHELIAL_MESENCHYMAL_TRANSITION	2.60864	5.53977e-05	5.19934	0	-3.83768	0	-5.6429	0	-4.60398	0
HALLMARK_ESTROGEN_RESPONSE_EARLY	5.48563	0	-3.08518	0	-5.10031	0	3.13497	0	-2.72999	0
HALLMARK_ESTROGEN_RESPONSE_LATE	4.83537	0	-3.02438	0	-4.53535	0	3.00708	0	-3.41701	0
HALLMARK_FATTY_ACID_METABOLISM	4.14651	0	-3.31306	0	-4.46262	0	3.90246	0	-4.34095	0
HALLMARK_G2M_CHECKPOINT	-5.89477	0	-3.78191	0	5.13236	0	6.37364	0	-6.57817	0
HALLMARK_GLYCOLYSIS	4.04683	0	-3.48623	0	-5.04415	0	4.76663	0	-4.7811	0
HALLMARK_HEDGEHOG_SIGNALING	-1.88475	0.0108156	-1.8279	0.0157044	2.3416	0.000797044	-2.20439	0.00187055	-1.42195	0.100561
HALLMARK_HEME_METABOLISM	3.19545	0	-3.39474	0	-3.62796	0	3.78489	0	-3.51853	0
HALLMARK_HYPOXIA	3.85005	0	3.47996	0	-4.43164	0	3.23245	0	-4.18569	0
HALLMARK_IL2_STAT5_SIGNALING	3.20399	0	2.95013	7.40741e-05	-4.32868	0	-2.70764	0	-2.25267	0.00164034
HALLMARK_IL6_JAK_STAT3_SIGNALING	3.36641	0	1.8174	0.0145122	-1.96521	0.00738028	-2.12674	0.00340973	-1.90171	0.0117252
HALLMARK_INFLAMMATORY_RESPONSE	3.67831	0	2.54335	0.000192626	-2.60243	0.000206749	-3.59248	0	-1.56405	0.0551553
HALLMARK_INTERFERON_ALPHA_RESPONSE	7.15526	0	-3.31983	0	-4.56823	0	-1.80154	0.0189194	-3.77485	0
HALLMARK_INTERFERON_GAMMA_RESPONSE	7.25396	0	-2.98313	0	-5.04368	0	-3.0784	0	-4.09398	0
HALLMARK_KRAS_SIGNALING_DN	1.03997	0.388369	-1.5031	0.0746945	1.25469	0.188039	-1.23685	0.199949	0.648022	0.90196
HALLMARK_KRAS_SIGNALING_UP	2.99069	0	2.17902	0.00156853	-2.49173	0.000200668	-2.78237	0	-2.87152	0
HALLMARK_MITOTIC_SPINDLE	-5.64769	0	-4.30388	0	3.13655	0	3.72319	0	4.2999	0
HALLMARK_MTORC1_SIGNALING	5.11535	0	3.89772	0	-7.26279	0	5.42173	0	-7.38408	0
HALLMARK_MYC_TARGETS_V1	-4.38664	0	-4.52531	0	-5.91925	0	9.11701	0	-8.7767	0
HALLMARK_MYC_TARGETS_V2	2.0935	0.00383776	-1.96949	0.00846904	-3.58578	0	3.52266	0	-3.67585	0
HALLMARK_MYOGENESIS	2.02806	0.00515381	1.85972	0.012183	-1.53046	0.0651617	-2.33508	0.000740515	-1.40101	0.107553
HALLMARK_NOTCH_SIGNALING	-2.1457	0.00295361	2.1474	0.00199225	-1.77742	0.0188068	-2.19468	0.00203526	-1.84337	0.0148675
HALLMARK_OXIDATIVE_PHOSPHORYLATION	7.05755	0	-7.32951	0	-7.96467	0	9.35126	0	-8.70461	0
HALLMARK_P53_PATHWAY	4.14617	0	3.83924	0	-4.52264	0	-3.10098	0	-4.70674	0
HALLMARK_PANCREAS_BETA_CELLS	1.70104	0.0275387	-2.49642	0.000551765	1.69308	0.0342454	1.4849	0.0725798	-1.81413	0.0168604
HALLMARK_PEROXISOME	3.17066	0	-2.83988	0	-3.10555	0	2.92222	0	-2.52928	4.73118e-05
HALLMARK_PI3K_AKT_MTOR_SIGNALING	2.64257	5.71848e-05	-2.63848	0	-3.33887	0	3.34994	0	1.84171	0.0260206
HALLMARK_PROTEIN_SECRETION	3.83606	0	-4.5181	0	-5.71125	0	5.21796	0	-4.10085	0
HALLMARK_REACTIVE_OXYGEN_SPECIES_PATHWAY	3.58148	0	-2.47143	0.000633251	-2.69231	5.82386e-05	2.72342	4.22078e-05	-2.10871	0.00345819
HALLMARK_SPERMATOGENESIS	-2.20248	0.0023325	-1.95964	0.00846773	1.42508	0.106078	1.75743	0.0199839	-1.36116	0.122586
HALLMARK_TGF_BETA_SIGNALING	-2.51996	0.000568383	3.18094	0	-2.85566	0	-4.29069	0	-2.26484	0.00162285
HALLMARK_TNFA_SIGNALING_VIA_NFKB	6.63956	0	7.08309	0	-6.47665	0	-7.02953	0	-4.75091	0
HALLMARK_UNFOLDED_PROTEIN_RESPONSE	3.52878	0	3.54167	0	-4.9438	0	3.49952	0	-4.59604	0
HALLMARK_UV_RESPONSE_DN	-4.44491	0	3.32241	0	2.62242	0.000152938	-4.51555	0	4.82831	0
HALLMARK_UV_RESPONSE_UP	4.57494	0	-2.71963	0	-3.55718	0	2.89343	0	-4.97155	0
HALLMARK_WNT_BETA_CATENIN_SIGNALING	-3.4201	0	2.19848	0.00155364	2.13462	0.00311875	-2.80239	0	-1.97196	0.00752695
HALLMARK_XENOBIOTIC_METABOLISM	3.83937	0	-2.00964	0.00700103	-4.68999	0	2.42236	0.000328023	-3.67241	0

## Sheet: Table 5
Table 5. Tumor-Ontology: GSEA of gene ontology molecular function (GO:MF) gene sets using log2 FC (C5 / non-C5) for gene ranking. cutoff: FDR < 0.01.
	Sood		TCGA-OV-RNA-Seq		Local		AOSC		TCGA-Agilent-AC
NAME	NES	FDR q-val	NES	FDR q-val	NES	FDR q-val	NES	FDR q-val	NES	FDR q-val
GOMF_RNA_BINDING	13.7704	0	5.72302	0	5.63859	0	4.98562	0	4.92205	0
GOMF_SEQUENCE_SPECIFIC_DNA_BINDING	13.5452	0	5.95453	0	3.03413	0	7.15016	0	6.73843	0
GOMF_TRANSCRIPTION_REGULATOR_ACTIVITY	13.6496	0	5.2526	0	3.14323	0	6.44476	0	5.77375	0
GOMF_DNA_BINDING_TRANSCRIPTION_FACTOR_ACTIVITY	11.4422	0	4.78053	0	2.71019	0.00189319	6.70511	0	5.43078	0
GOMF_CIS_REGULATORY_REGION_SEQUENCE_SPECIFIC_DNA_BINDING	10.4196	0	3.98808	0	2.20985	0.030162	5.92374	0	4.47401	0
GOMF_CHROMATIN_BINDING	9.58496	0	4.87573	0	2.69674	0.00199665	3.87704	0	5.17047	0
GOMF_MRNA_BINDING	8.2619	0	3.00145	7.04834e-05	2.6215	0.00333201	3.07227	4.65364e-05	4.25318	0
GOMF_HISTONE_BINDING	7.96599	0	3.8458	0	2.2455	0.0289811	3.22999	0	3.88214	0
GOMF_CATALYTIC_ACTIVITY_ACTING_ON_RNA	8.04505	0	3.62311	0	2.62636	0.00363492	3.26511	0	2.76224	0.000310562
GOMF_TRANSCRIPTION_FACTOR_BINDING	8.27355	0	2.50564	0.00173165	3.21186	0	1.92526	0.0494889	3.03513	5.12906e-05
GOMF_TRANSFERASE_ACTIVITY_TRANSFERRING_ONE_CARBON_GROUPS	6.27675	0	3.65283	0	2.77824	0.00172584	3.38345	0	2.64932	0.000535656
GOMF_HELICASE_ACTIVITY	6.33597	0	2.89426	0.000125072	2.11057	0.0510515	3.13539	5.36959e-05	4.24488	0
GOMF_TRANSCRIPTION_COREGULATOR_ACTIVITY	7.60973	0	2.92196	0.000101639	2.29974	0.0213824	2.12954	0.0184712	3.2377	5.81293e-05
GOMF_PROTEIN_METHYLTRANSFERASE_ACTIVITY	5.15968	0	2.73449	0.000444025	2.72374	0.00176837	3.04748	4.36279e-05	1.95723	0.044796
GOMF_N_METHYLTRANSFERASE_ACTIVITY	5.18334	0	3.26054	0	2.33193	0.0197663	3.04507	8.53482e-05	1.78475	0.0886326
GOMF_HISTONE_METHYLTRANSFERASE_ACTIVITY	4.51895	0	2.70955	0.000490485	2.24109	0.0290781	2.88343	0.000144262	2.33178	0.00592987
GOMF_NUCLEOSOME_BINDING	4.37546	0	2.45935	0.00247251	1.98136	0.0808399	2.27087	0.0086043	2.39684	0.00397523
GOMF_LYSINE_N_METHYLTRANSFERASE_ACTIVITY	4.11118	0	2.34223	0.00530678	2.23234	0.0287975	2.59149	0.0010538	1.96933	0.0434654
GOMF_METAL_ION_TRANSMEMBRANE_TRANSPORTER_ACTIVITY	-3.09173	1.07527e-05	2.68255	0.000593124	2.42414	0.0106877	-1.79674	0.0594399	2.11771	0.0227079
GOMF_STRUCTURAL_CONSTITUENT_OF_RIBOSOME	6.19728	0	-2.90437	3.68521e-05	3.92609	0	-3.26882	0	-1.79059	0.0624485
GOMF_PEPTIDOGLYCAN_BINDING	-2.01132	0.0133252	-2.61861	0.000589791	-1.99377	0.0541037	-1.87203	0.0428879	-1.82585	0.0540929
GOMF_PEPTIDE_RECEPTOR_ACTIVITY	-2.26673	0.00300277	-2.14405	0.0119384	-2.29705	0.0110053	-1.96156	0.0274542	-1.79678	0.0612775
GOMF_LIPOPOLYSACCHARIDE_BINDING	-2.38278	0.0014372	-1.89658	0.0432785	-1.90494	0.0807637	-2.43512	0.00163495	-2.58952	0.000769227
GOMF_CARBOHYDRATE_DERIVATIVE_TRANSMEMBRANE_TRANSPORTER_ACTIVITY	-2.02233	0.0125683	-2.6894	0.000311881	-2.07433	0.0378968	-2.13125	0.0105514	-2.44217	0.00236194
GOMF_CARD_DOMAIN_BINDING	-2.58837	0.000269366	-2.33259	0.00406593	-2.11781	0.0298616	-2.25573	0.00511326	-2.52712	0.00115941
GOMF_PROTEIN_LIPID_COMPLEX_BINDING	-2.7686	8.96091e-05	-2.34734	0.00385191	-2.06724	0.0391182	-2.41484	0.00186085	-2.3133	0.00519232
GOMF_SIALIC_ACID_BINDING	-2.27751	0.00283967	-2.58733	0.000717582	-2.32084	0.00950819	-2.24214	0.00552267	-2.69709	0.000416816
GOMF_OXIDOREDUCTASE_ACTIVITY_ACTING_ON_NAD_P_H_OXYGEN_AS_ACCEPTOR	-2.43648	0.000990688	-2.31255	0.00447175	-2.38077	0.0068291	-2.70552	0.000274578	-2.67237	0.000460704
GOMF_PHOSPHATIDYLINOSITOL_PHOSPHATE_BINDING	-2.78395	9.04092e-05	-2.75318	0.000199642	-2.54243	0.00227711	-2.50488	0.000967017	-2.06456	0.0191796
GOMF_TOLL_LIKE_RECEPTOR_BINDING	-2.47627	0.000640544	-2.73656	0.000207216	-2.13124	0.028134	-2.71169	0.000246458	-2.85917	0.000117313
GOMF_SCAVENGER_RECEPTOR_ACTIVITY	-3.18443	0	-3.15505	2.26714e-05	-1.89595	0.0827009	-2.84329	8.41854e-05	-1.87744	0.0441099
GOMF_CYSTEINE_TYPE_ENDOPEPTIDASE_REGULATOR_ACTIVITY_INVOLVED_IN_APOPTOTIC_PROCESS	-3.18785	0	-2.26099	0.00577245	-2.14931	0.0259591	-2.87793	6.78653e-05	-2.56851	0.000898864
GOMF_PHOSPHATIDYLINOSITOL_BINDING	-2.97916	1.99032e-05	-3.16973	2.31341e-05	-2.2696	0.0134856	-2.79281	0.000114549	-1.83409	0.0534564
GOMF_PEPTIDASE_ACTIVATOR_ACTIVITY	-3.23988	0	-2.4474	0.0019177	-1.86811	0.0908247	-2.82464	8.28491e-05	-2.70163	0.000426741
GOMF_NUCLEOTIDE_RECEPTOR_ACTIVITY	-2.34212	0.00192115	-2.63973	0.000457786	-2.85486	0.000245735	-2.63674	0.000456011	-2.679	0.000446692
GOMF_G_PROTEIN_COUPLED_RECEPTOR_BINDING	-3.8827	0	-2.15028	0.011517	-2.36393	0.00738228	-2.70696	0.000278289	-2.05642	0.019406
GOMF_G_PROTEIN_COUPLED_PURINERGIC_NUCLEOTIDE_RECEPTOR_ACTIVITY	-2.44332	0.000930161	-2.93384	3.80805e-05	-2.67563	0.000691739	-2.76985	0.000130528	-2.4708	0.00189118
GOMF_ENDOPEPTIDASE_REGULATOR_ACTIVITY	-3.8738	0	-3.12544	2.17994e-05	-2.07775	0.0382338	-2.54355	0.000775911	-1.99287	0.0265864
GOMF_NAD_P_H_DEHYDROGENASE_QUINONE_ACTIVITY	-2.96961	1.97081e-05	-2.83088	9.96887e-05	-1.86636	0.0907531	-2.63963	0.000413798	-3.35396	0
GOMF_NADPLUS_NUCLEOSIDASE_ACTIVITY	-2.82673	4.63313e-05	-2.88601	6.97162e-05	-2.72062	0.000654284	-2.97644	4.88128e-05	-2.39271	0.00318841
GOMF_T_CELL_RECEPTOR_BINDING	-2.91828	1.9145e-05	-3.01175	1.98872e-05	-2.58768	0.00168935	-3.13316	0	-2.2737	0.00612183
GOMF_IMMUNOGLOBULIN_BINDING	-3.2338	0	-3.27226	2.57629e-05	-2.81178	0.000329774	-2.36964	0.0024999	-2.36567	0.00385524
GOMF_PROTEOGLYCAN_BINDING	-3.0278	2.03053e-05	-3.11309	2.13881e-05	-2.72235	0.000679449	-3.40455	0	-1.93592	0.0347673
GOMF_TUMOR_NECROSIS_FACTOR_RECEPTOR_BINDING	-3.91603	0	-3.30682	2.7648e-05	-2.03294	0.0463859	-2.80482	0.00010042	-2.34706	0.00431542
GOMF_CXCR_CHEMOKINE_RECEPTOR_BINDING	-3.22403	0	-3.17361	2.3616e-05	-2.54186	0.00224362	-2.51174	0.000961202	-3.0314	3.5006e-05
GOMF_PHOSPHOLIPID_BINDING	-3.82591	0	-3.38045	0	-1.92656	0.0734315	-3.27217	0	-2.15148	0.0121442
GOMF_G_PROTEIN_COUPLED_CHEMOATTRACTANT_RECEPTOR_ACTIVITY	-3.14916	0	-3.67615	0	-2.73903	0.000691368	-2.87705	6.67151e-05	-2.70587	0.000382509
GOMF_EXOGENOUS_PROTEIN_BINDING	-4.94919	0	-3.0979	2.0992e-05	-2.19455	0.0219237	-2.80627	0.00010199	-2.12734	0.0137649
GOMF_LIPOPEPTIDE_BINDING	-3.20128	0	-2.75084	0.00019705	-3.33734	0	-2.97044	4.79089e-05	-2.92316	9.85955e-05
GOMF_PEPTIDASE_REGULATOR_ACTIVITY	-4.51773	0	-3.4573	0	-2.16594	0.0240776	-3.03218	2.68235e-05	-2.1295	0.0137237
GOMF_GLYCOSAMINOGLYCAN_BINDING	-4.12603	0	-3.44402	0	-2.6105	0.00143377	-3.47783	0	-1.83672	0.0534698
GOMF_ENDOPEPTIDASE_ACTIVITY	-4.88645	0	-2.83606	0.000101133	-2.67847	0.000713356	-3.30663	0	-2.61801	0.000737197
GOMF_MHC_PROTEIN_BINDING	-4.19233	0	-3.56231	0	-2.07567	0.03819	-3.68924	0	-2.95522	6.6968e-05
GOMF_EXTRACELLULAR_MATRIX_STRUCTURAL_CONSTITUENT	-4.95017	0	-3.41225	0	-2.78494	0.00058615	-3.70292	0	-1.91501	0.0383988
GOMF_PEPTIDASE_ACTIVITY	-4.76722	0	-2.79741	0.000143264	-2.72639	0.000706627	-3.47489	0	-3.08623	3.61728e-05
GOMF_COLLAGEN_BINDING	-4.11726	0	-4.02624	0	-2.49622	0.00298145	-3.6775	0	-2.6814	0.000456844
GOMF_CHEMOKINE_BINDING	-3.8003	0	-4.05558	0	-2.92526	0.000218649	-3.27209	0	-3.13128	4.0192e-05
GOMF_C_C_CHEMOKINE_BINDING	-3.74654	0	-4.09703	0	-3.14031	0	-3.1818	0	-3.12657	3.74202e-05
GOMF_CARGO_RECEPTOR_ACTIVITY	-4.67873	0	-4.12048	0	-2.70226	0.000726322	-3.52726	0	-2.55513	0.000987658
GOMF_LIPID_BINDING	-5.78948	0	-3.2964	2.69898e-05	-2.05325	0.0422485	-3.62704	0	-2.86371	0.000123831
GOMF_OXIDOREDUCTASE_ACTIVITY_ACTING_ON_NAD_P_H	-4.02237	0	-2.74983	0.000194523	-2.70599	0.000751367	-3.84628	0	-4.36804	0
GOMF_PATTERN_RECOGNITION_RECEPTOR_ACTIVITY	-3.26164	0	-3.55031	0	-3.53347	0	-3.95797	0	-3.53632	0
GOMF_CCR_CHEMOKINE_RECEPTOR_BINDING	-3.8749	0	-3.42155	0	-3.00237	0.000117656	-3.80461	0	-3.90861	0
GOMF_SERINE_HYDROLASE_ACTIVITY	-5.38292	0	-3.17683	2.41185e-05	-2.69932	0.000702892	-4.32494	0	-2.81217	0.000227294
GOMF_CARBOHYDRATE_BINDING	-5.00497	0	-3.97801	0	-2.42508	0.0051782	-3.80136	0	-3.39711	0
GOMF_ENZYME_REGULATOR_ACTIVITY	-6.61307	0	-3.53946	0	-2.00307	0.0530971	-3.69141	0	-2.86059	0.000120484
GOMF_MHC_PROTEIN_COMPLEX_BINDING	-4.64012	0	-3.21618	2.46428e-05	-2.38175	0.00684301	-4.34362	0	-4.38359	0
GOMF_OXIDOREDUCTASE_ACTIVITY	-5.72368	0	-3.35599	0	-1.95284	0.0665191	-4.67841	0	-4.65862	0
GOMF_INTEGRIN_BINDING	-5.10985	0	-4.90956	0	-3.07622	0	-4.33214	0	-2.98914	3.3912e-05
GOMF_CYTOKINE_BINDING	-5.37886	0	-4.865	0	-2.70758	0.000778202	-4.81961	0	-3.6158	0
GOMF_CYTOKINE_RECEPTOR_ACTIVITY	-5.24221	0	-4.82227	0	-3.45395	0	-4.4817	0	-3.74591	0
GOMF_PEPTIDE_ANTIGEN_BINDING	-5.74694	0	-3.8319	0	-3.11801	0	-4.68638	0	-4.55056	0
GOMF_CHEMOKINE_RECEPTOR_BINDING	-5.03928	0	-4.58081	0	-3.97317	0	-4.57134	0	-4.69471	0
GOMF_CYTOKINE_ACTIVITY	-6.01084	0	-4.78125	0	-4.42811	0	-4.3431	0	-3.6485	0
GOMF_CHEMOKINE_ACTIVITY	-5.50173	0	-4.82623	0	-3.93482	0	-4.44689	0	-4.78174	0
GOMF_CYTOKINE_RECEPTOR_BINDING	-5.86139	0	-5.53831	0	-3.84863	0	-5.32754	0	-4.85498	0
GOMF_G_PROTEIN_COUPLED_RECEPTOR_ACTIVITY	-7.22975	0	-10.0529	0	-4.54655	0	-2.41409	0.00184313	-4.09707	0
GOMF_SIGNALING_RECEPTOR_BINDING	-9.76074	0	-5.4599	0	-3.63362	0	-5.77409	0	-3.72212	0
GOMF_IMMUNE_RECEPTOR_ACTIVITY	-7.21596	0	-6.24417	0	-4.43248	0	-5.94158	0	-5.9202	0
GOMF_ANTIGEN_BINDING	-10.6156	0	-4.8306	0	-4.09339	0	-5.96777	0	-5.42315	0
GOMF_MOLECULAR_TRANSDUCER_ACTIVITY	-8.0939	0	-11.0178	0	-7.22787	0	-6.88551	0	-4.852	0

## Sheet: Table 6
Table 6. siRNA screen: Table summarizes results of the siRNA screening results of indicated cell lines and assays as fold change (FC) to the control transfection.
assay	cell line	condition	av - FC	sd	N	p val
nLUC - ISRE	ES2	DDX25	0.794923	0.0272072	3	0.00424679
nLUC - ISRE	ES2	ELAVL3	0.786759	0.0661067	3	0.0420686
nLUC - ISRE	ES2	IGF2BP1	2.24166	0.11624	3	0.0041293
nLUC - ISRE	ES2	IGF2BP3	2.12926	0.0382324	3	0.000271745
nLUC - ISRE	ES2	LIN28B	1.8194	0.214424	3	0.0323534
nLUC - ISRE	ES2	MEX3A	1.15416	0.0320712	3	0.0145283
nLUC - ISRE	ES2	MKRN3	0.743561	0.124295	3	0.0990658
nLUC - ISRE	ES2	MSI1	1.82363	0.0595663	3	0.00207389
nLUC - GAS	ES2	DDX25	0.867025	0.00861598	3	0.0100693
nLUC - GAS	ES2	ELAVL3	1.19034	0.108393	3	0.125352
nLUC - GAS	ES2	IGF2BP1	3.41185	0.129031	3	0.00101457
nLUC - GAS	ES2	IGF2BP3	1.8876	0.068466	3	0.00112868
nLUC - GAS	ES2	LIN28B	1.2785	0.111628	3	0.0658227
nLUC - GAS	ES2	MEX3A	0.871074	0.024997	3	0.00646992
nLUC - GAS	ES2	MKRN3	1.19524	0.142287	3	0.189609
nLUC - GAS	ES2	MSI1	1.08391	0.0719788	3	0.238141
nLUC - ISRE	OVCAR8	DDX25	0.80219	0.0336745	3	0.011839
nLUC - ISRE	OVCAR8	ELAVL3	1.32868	0.036591	3	0.00500115
nLUC - ISRE	OVCAR8	IGF2BP1	1.81334	0.00507532	3	3.83066e-08
nLUC - ISRE	OVCAR8	IGF2BP3	1.66499	0.119655	3	0.0155851
nLUC - ISRE	OVCAR8	LIN28B	1.57109	0.0415583	3	0.00215731
nLUC - ISRE	OVCAR8	MEX3A	1.14697	0.0306275	3	0.0175218
nLUC - ISRE	OVCAR8	MKRN3	1.78061	0.05867	3	0.0025453
nLUC - ISRE	OVCAR8	MSI1	1.30091	0.034226	3	0.00508616
nLUC - GAS	OVCAR8	DDX25	0.990404	0.0306824	3	0.730346
nLUC - GAS	OVCAR8	ELAVL3	1.88539	0.117367	3	0.00748138
nLUC - GAS	OVCAR8	IGF2BP1	2.68065	0.0277533	3	1.16153e-06
nLUC - GAS	OVCAR8	IGF2BP3	2.16196	0.23366	3	0.0190888
nLUC - GAS	OVCAR8	LIN28B	4.10009	0.121668	3	0.000598675
nLUC - GAS	OVCAR8	MEX3A	1.26523	0.0101876	3	0.000331757
nLUC - GAS	OVCAR8	MKRN3	1.56899	0.10153	3	0.0132779
nLUC - GAS	OVCAR8	MSI1	2.15448	0.07323	3	0.00115119
nLUC - ISRE	TOV112D	DDX25	1.37896	0.0714518	3	0.0106906
nLUC - ISRE	TOV112D	ELAVL3	0.849715	0.0379997	3	0.0133161
nLUC - ISRE	TOV112D	IGF2BP1	1.39432	0.050284	3	0.00247047
nLUC - ISRE	TOV112D	IGF2BP3	1.22439	0.0353882	3	0.00282753
nLUC - ISRE	TOV112D	LIN28B	0.714536	0.00143345	3	0.00358856
nLUC - ISRE	TOV112D	MEX3A	1.37024	0.022711	3	0.000102877
nLUC - ISRE	TOV112D	MKRN3	0.317061	0.0371929	3	7.89969e-05
nLUC - ISRE	TOV112D	MSI1	0.949532	0.0401157	3	0.213449
nLUC - GAS	TOV112D	DDX25	0.724438	0.0506495	3	0.00476159
nLUC - GAS	TOV112D	ELAVL3	1.0467	0.0582649	3	0.375976
nLUC - GAS	TOV112D	IGF2BP1	1.2402	0.0394965	3	0.00585638
nLUC - GAS	TOV112D	IGF2BP3	0.919088	0.0243182	3	0.0223959
nLUC - GAS	TOV112D	LIN28B	0.585855	0.0124957	3	2.35608e-05
nLUC - GAS	TOV112D	MEX3A	1.08484	0.00729735	3	0.010681
nLUC - GAS	TOV112D	MKRN3	0.188618	0.0122667	3	2.21958e-06
nLUC - GAS	TOV112D	MSI1	0.907494	0.0276273	3	0.0224165
FACS - MHCI/PDL1 ratio	ES2	DDX25	2.51702	0.0183678	3	1.20313e-07
FACS - MHCI/PDL1 ratio	ES2	ELAVL3	0.827228	0.0104722	3	0.000768686
FACS - MHCI/PDL1 ratio	ES2	IGF2BP1	2.88825	0.0348528	3	8.65111e-06
FACS - MHCI/PDL1 ratio	ES2	IGF2BP3	0.941462	0.0152543	3	0.0235629
FACS - MHCI/PDL1 ratio	ES2	LIN28B	1.52291	0.0457467	3	0.00142657
FACS - MHCI/PDL1 ratio	ES2	MEX3A	1.08737	0.0422574	3	0.0839612
FACS - MHCI/PDL1 ratio	ES2	MKRN3	1.66866	0.00488913	3	0.000128006
FACS - MHCI/PDL1 ratio	ES2	MSI1	2.71774	0.0359064	3	1.42931e-05
FACS - MHCI/PDL1 ratio	OVCAR8	DDX25	1.45567	0.0148885	3	6.73626e-05
FACS - MHCI/PDL1 ratio	OVCAR8	ELAVL3	0.631196	0.0073257	3	0.000839017
FACS - MHCI/PDL1 ratio	OVCAR8	IGF2BP1	1.8348	0.052925	3	0.000451742
FACS - MHCI/PDL1 ratio	OVCAR8	IGF2BP3	1.73504	0.00576023	3	0.00024353
FACS - MHCI/PDL1 ratio	OVCAR8	LIN28B	1.16641	0.00377718	3	0.00815783
FACS - MHCI/PDL1 ratio	OVCAR8	MEX3A	1.06097	0.0191183	3	0.0470398
FACS - MHCI/PDL1 ratio	OVCAR8	MKRN3	0.613522	0.00694145	3	0.000815382
FACS - MHCI/PDL1 ratio	OVCAR8	MSI1	1.20737	0.018645	3	0.000728084
FACS - MHCI/PDL1 ratio	TOV112D	DDX25	1.15578	0.00745795	3	7.67929e-05
FACS - MHCI/PDL1 ratio	TOV112D	ELAVL3	1.0499	0.0362423	3	0.184843
FACS - MHCI/PDL1 ratio	TOV112D	IGF2BP1	1.14377	0.062766	3	0.0803844
FACS - MHCI/PDL1 ratio	TOV112D	IGF2BP3	0.965771	0.0387455	3	0.337366
FACS - MHCI/PDL1 ratio	TOV112D	LIN28B	1.1583	0.00976063	3	8.00368e-05
FACS - MHCI/PDL1 ratio	TOV112D	MEX3A	0.989209	0.00553081	3	0.251804
FACS - MHCI/PDL1 ratio	TOV112D	MKRN3	0.735003	0.0261035	3	0.00206067
FACS - MHCI/PDL1 ratio	TOV112D	MSI1	1.07797	0.0317741	3	0.0637193
T cell killing - caspase 3/7	ES2	DDX25	1.80659	0.209918	3	0.014994
T cell killing - caspase 3/7	ES2	ELAVL3	1.32828	0.246757	3	0.19381
T cell killing - caspase 3/7	ES2	LIN28B	1.24749	0.141432	3	0.143988
T cell killing - caspase 3/7	ES2	IGF2BP1	1.87758	0.076926	3	0.00289178
T cell killing - caspase 3/7	ES2	IGF2BP3	1.1945	0.112233	3	0.187611
T cell killing - caspase 3/7	ES2	MKRN3	0.951643	0.183844	3	0.77853
T cell killing - caspase 3/7	ES2	MEX3A	1.23475	0.166295	3	0.195709
T cell killing - caspase 3/7	ES2	MSI1	1.68507	0.119095	3	0.00556373
T cell killing - caspase 3/7	OVCAR8	DDX25	1.39103	0.0758291	3	0.043429
T cell killing - caspase 3/7	OVCAR8	ELAVL3	1.32038	0.111272	3	0.073343
T cell killing - caspase 3/7	OVCAR8	LIN28B	1.22962	0.239983	3	0.324327
T cell killing - caspase 3/7	OVCAR8	IGF2BP1	1.7237	0.0644896	3	0.00988972
T cell killing - caspase 3/7	OVCAR8	IGF2BP3	1.33552	0.0679477	3	0.0645843
T cell killing - caspase 3/7	OVCAR8	MKRN3	0.635815	0.106641	3	0.0514114
T cell killing - caspase 3/7	OVCAR8	MEX3A	1.23462	0.0835516	3	0.137527
T cell killing - caspase 3/7	OVCAR8	MSI1	1.37887	0.0797357	3	0.0463126
T cell killing - caspase 3/7	TOV112D	DDX25	1.03149	0.0857589	3	0.755995
T cell killing - caspase 3/7	TOV112D	ELAVL3	1.15113	0.235119	3	0.471148
T cell killing - caspase 3/7	TOV112D	LIN28B	1.24523	0.0884337	3	0.0636748
T cell killing - caspase 3/7	TOV112D	IGF2BP1	0.99018	0.165447	3	0.947165
T cell killing - caspase 3/7	TOV112D	IGF2BP3	1.21859	0.370397	3	0.495743
T cell killing - caspase 3/7	TOV112D	MKRN3	1.37407	0.336447	3	0.252493
T cell killing - caspase 3/7	TOV112D	MEX3A	0.716573	0.0857613	3	0.0414541
T cell killing - caspase 3/7	TOV112D	MSI1	0.878611	0.118455	3	0.33563
qPCR - KD efficacy	ES2	DDX25	0.290989	0.0300231	3	0.000895349
qPCR - KD efficacy	ES2	ELAVL3	0.27371	0.0360737	3	0.0012312
qPCR - KD efficacy	ES2	IGF2BP1	0.153388	0.00784017	3	4.28769e-05
qPCR - KD efficacy	ES2	IGF2BP3	0.145644	0.0124576	3	0.00010629
qPCR - KD efficacy	ES2	LIN28B	0.213629	0.0171616	3	0.000238054
qPCR - KD efficacy	ES2	MEX3A	0.212188	0.0146932	3	0.000173877
qPCR - KD efficacy	ES2	MKRN3	0.0425477	0.000755352	3	3.11196e-07
qPCR - KD efficacy	ES2	MSI1	0.272531	0.0277216	3	0.000725279
qPCR - KD efficacy	OVCAR8	DDX25	0.27324	0.022936	3	0.00049762
qPCR - KD efficacy	OVCAR8	ELAVL3	0.284163	0.0189783	3	0.000351261
qPCR - KD efficacy	OVCAR8	IGF2BP1	0.212293	0.00711001	3	4.07339e-05
qPCR - KD efficacy	OVCAR8	IGF2BP3	0.276278	0.0165374	3	0.000260969
qPCR - KD efficacy	OVCAR8	LIN28B	0.33574	0.0182196	3	0.000375948
qPCR - KD efficacy	OVCAR8	MEX3A	0.399512	0.0370663	3	0.00189968
qPCR - KD efficacy	OVCAR8	MKRN3	0.279198	0.0172847	3	0.000287392
qPCR - KD efficacy	OVCAR8	MSI1	0.236901	0.0136982	3	0.000161076
qPCR - KD efficacy	TOV112D	DDX25	0.275813	0.0292695	3	0.00081577
qPCR - KD efficacy	TOV112D	ELAVL3	0.126579	0.0171119	3	0.000191865
qPCR - KD efficacy	TOV112D	IGF2BP1	0.258007	0.00665743	3	4.02492e-05
qPCR - KD efficacy	TOV112D	IGF2BP3	0.203631	0.0182922	3	0.000263693
qPCR - KD efficacy	TOV112D	LIN28B	0.23204	0.0262016	3	0.000581525
qPCR - KD efficacy	TOV112D	MEX3A	0.274951	0.00777879	3	5.75468e-05
qPCR - KD efficacy	TOV112D	MKRN3	0.1923	0.0342285	3	0.000896727
qPCR - KD efficacy	TOV112D	MSI1	0.196868	0.0171253	3	0.00022726

## Sheet: Table 7
Table 7. Hallmarks - IGF2BP1 depletion: GSEA of hallmark gene sets using the differential gene expression of indicated conditions for gene ranking. (FDR < 0.1)
	ranking: log2 FC (C5 / non-C5) - TCGA-OV-Rseq		ranking: log2 FC (siI1 / siC) - ES2 cells
NAME	NES	FDR q-val	NES	FDR q-val
HALLMARK_ADIPOGENESIS	-4.50762	0	-2.73656	8.69565e-05
HALLMARK_ALLOGRAFT_REJECTION	-8.55758	0	2.0832	0.0054685
HALLMARK_ANDROGEN_RESPONSE	-3.00458	0	1.71616	0.0305845
HALLMARK_ANGIOGENESIS	-2.87537	0	1.69457	0.0329755
HALLMARK_APICAL_JUNCTION	-4.42729	0	2.18579	0.00322373
HALLMARK_APICAL_SURFACE	-1.70448	0.0286088	0.825792	0.680982
HALLMARK_APOPTOSIS	-4.70493	0	2.21089	0.00324902
HALLMARK_BILE_ACID_METABOLISM	-0.884436	0.59555	2.05432	0.00614095
HALLMARK_CHOLESTEROL_HOMEOSTASIS	-3.19791	0	3.18508	0
HALLMARK_COAGULATION	-4.35822	0	2.19577	0.00341889
HALLMARK_COMPLEMENT	-6.42246	0	2.00246	0.00804027
HALLMARK_DNA_REPAIR	2.42776	0.000229289	-4.02048	0
HALLMARK_E2F_TARGETS	5.40342	0	-5.72225	0
HALLMARK_EPITHELIAL_MESENCHYMAL_TRANSITION	-6.9091	0	5.23246	0
HALLMARK_ESTROGEN_RESPONSE_EARLY	-4.27246	0	1.58734	0.0534658
HALLMARK_ESTROGEN_RESPONSE_LATE	-3.79187	0	1.50134	0.0765456
HALLMARK_FATTY_ACID_METABOLISM	-2.67369	0.000229264	1.81322	0.0200005
HALLMARK_G2M_CHECKPOINT	4.63256	0	-6.1074	0
HALLMARK_GLYCOLYSIS	-2.54659	0.000318831	-2.61661	0.000144091
HALLMARK_HEME_METABOLISM	-1.72009	0.0274694	2.29179	0.00224285
HALLMARK_HYPOXIA	-3.89372	0	2.11276	0.00468382
HALLMARK_IL2_STAT5_SIGNALING	-5.30175	0	-1.43072	0.108604
HALLMARK_IL6_JAK_STAT3_SIGNALING	-5.37873	0	2.1683	0.00343381
HALLMARK_INFLAMMATORY_RESPONSE	-8.72928	0	1.43414	0.0995213
HALLMARK_INTERFERON_ALPHA_RESPONSE	-7.42654	0	4.14291	0
HALLMARK_INTERFERON_GAMMA_RESPONSE	-10.2873	0	3.26192	0
HALLMARK_KRAS_SIGNALING_UP	-4.91259	0	-1.76401	0.0278486
HALLMARK_MITOTIC_SPINDLE	2.56563	0.000193042	-3.32751	0
HALLMARK_MTORC1_SIGNALING	-2.56641	0.000275084	-4.19551	0
HALLMARK_MYC_TARGETS_V1	3.35796	0	-6.22444	0
HALLMARK_MYC_TARGETS_V2	2.07571	0.00385164	-4.67315	0
HALLMARK_MYOGENESIS	-2.28464	0.00118896	1.95691	0.00888778
HALLMARK_NOTCH_SIGNALING	1.02941	0.397038	-0.967593	0.47641
HALLMARK_OXIDATIVE_PHOSPHORYLATION	-4.01891	0	-4.9565	0
HALLMARK_P53_PATHWAY	-3.95698	0	-2.28892	0.00201343
HALLMARK_PANCREAS_BETA_CELLS	-1.43122	0.0945249	1.97434	0.00848811
HALLMARK_PEROXISOME	-1.96675	0.00762119	1.80504	0.0200059
HALLMARK_PI3K_AKT_MTOR_SIGNALING	-2.40015	0.00075755	-2.24012	0.00230687
HALLMARK_PROTEIN_SECRETION	-2.67672	0.000238817	2.98842	0
HALLMARK_REACTIVE_OXYGEN_SPECIES_PATHWAY	-2.59684	0.000285664	-1.49273	0.0878952
HALLMARK_SPERMATOGENESIS	2.52079	0.000233005	-1.08207	0.376248
HALLMARK_TGF_BETA_SIGNALING	-1.52088	0.0662323	2.28699	0.0022292
HALLMARK_TNFA_SIGNALING_VIA_NFKB	-8.99387	0	-2.69188	7.97101e-05
HALLMARK_UNFOLDED_PROTEIN_RESPONSE	-1.78341	0.0203707	-3.71145	0
HALLMARK_UV_RESPONSE_DN	-2.27508	0.0011518	4.01741	0
HALLMARK_UV_RESPONSE_UP	-2.40446	0.000719633	-2.96028	9.56522e-05
HALLMARK_WNT_BETA_CATENIN_SIGNALING	2.26345	0.00105457	-1.07841	0.362498
HALLMARK_XENOBIOTIC_METABOLISM	-2.72166	0	-1.57958	0.0631134

## Sheet: Table 8
Table 8. TFT_legacy: GSEA of TFT_legacy gene sets using the differential gene expression of indicated conditions for gene ranking. (FDR < 0.1)
	ranking: log2 FC (C5 / non-C5) - TCGA-OV-Rseq		ranking: log2 FC (siI1 / siC) - ES2 cells
NAME	NES	FDR q-val	NES	FDR q-val
AAANWWTGC_UNKNOWN	-1.90063	0.0257347	1.69432	0.0890807
AAAYRNCTG_UNKNOWN	2.18609	0.00808951	1.79351	0.0632118
AAAYWAACM_HFH4_01	-2.11623	0.00837194	2.58249	0.00779223
AACWWCAANK_UNKNOWN	1.78541	0.047394	1.82576	0.0561933
AACYNNNNTTCCS_UNKNOWN	1.98981	0.0192061	-2.60438	0.000410918
AAGWWRNYGGC_UNKNOWN	1.78982	0.0474442	1.96675	0.0347459
ACTAYRNNNCCCR_UNKNOWN	4.70644	0	-4.80463	0
AHR_Q5	2.10374	0.0108124	-1.625	0.0658184
AML1_01	-1.88813	0.026975	-1.81377	0.0308764
AML1_Q6	-1.82398	0.0360024	-1.8082	0.0315516
AP1_01	-3.10749	0	-1.77323	0.0368468
AP1_Q2	-2.45748	0.000993122	-1.66411	0.0570827
AP1_Q2_01	-1.87051	0.0282577	-1.67955	0.0539403
AP1_Q4	-2.84035	0.000113019	-1.90207	0.0202425
AP1_Q6	-2.77845	0.000174946	-2.17551	0.00543121
AP1FJ_Q2	-2.68088	0.000363519	-2.04928	0.00966243
AP2_Q6	3.16504	0	-1.68219	0.0535798
AP2_Q6_01	2.5341	0.00119782	-2.70426	0.000216354
AP2GAMMA_01	1.65693	0.0789009	-1.90113	0.0201581
AR_02	1.76427	0.0522053	1.816	0.0583892
ATF_01	-1.71288	0.0572978	-1.99432	0.0126106
BACH1_01	-3.1104	0	-1.66576	0.0569344
BACH2_01	-3.32321	0	-2.15236	0.0059249
CACBINDINGPROTEIN_Q6	3.11196	0	-1.54037	0.0915185
CATTGTYY_SOX9_B1	2.97881	4.10557e-05	-2.10324	0.00742267
CCAWYNNGAAR_UNKNOWN	1.63946	0.083041	2.11412	0.0207815
CCCNNNNNNAAGWT_UNKNOWN	1.88391	0.0323496	-1.6735	0.0551851
CEBP_Q2_01	-1.97267	0.0186184	2.11336	0.0203753
CEBPB_02	-2.93938	0	2.20428	0.0157139
CEBPDELTA_Q6	-2.30737	0.00265791	1.77608	0.0668511
CETS1P54_01	2.12057	0.0104338	-3.21914	0
CMYB_01	2.24799	0.00610675	-2.27264	0.00317943
COUP_DR1_Q6	1.68601	0.0706312	-1.94835	0.015959
CREB_02	1.65113	0.0810424	-2.37306	0.00180641
CREB_Q3	2.1301	0.00998331	-2.11142	0.00728505
CREBP1CJUN_01	1.59286	0.0954979	-2.02981	0.0106303
CYTAGCAAY_UNKNOWN	2.3955	0.00229973	1.87506	0.0528208
DR1_Q3	2.23326	0.00658914	-1.81606	0.0311689
DR3_Q4	1.62651	0.0850477	2.09913	0.0212231
E2F_01	2.77679	0.000297187	-1.72089	0.0461473
E2F_02	4.30321	0	-2.68925	0.000206291
E2F_03	3.54236	0	-2.65045	0.000237115
E2F_Q3	3.58219	0	-2.35869	0.00192594
E2F_Q3_01	3.26836	0	-3.00715	0
E2F_Q4	4.58835	0	-2.63272	0.000288753
E2F_Q4_01	3.48362	0	-2.61332	0.000381478
E2F_Q6	4.4464	0	-2.9079	5.582e-05
E2F_Q6_01	3.33789	0	-2.50101	0.000826023
E2F1_Q3	4.18631	0	-2.42023	0.00133342
E2F1_Q4	2.64021	0.000573642	-4.09202	0
E2F1_Q4_01	3.34041	0	-2.85069	9.98303e-05
E2F1_Q6	4.42903	0	-2.93285	2.75496e-05
E2F1_Q6_01	4.19279	0	-3.09057	0
E2F1DP1_01	4.27199	0	-2.59243	0.000496277
E2F1DP1RB_01	4.21219	0	-2.61455	0.000370429
E2F1DP2_01	4.27252	0	-2.65885	0.00022375
E2F4DP1_01	4.29649	0	-2.5086	0.00079217
E2F4DP2_01	4.19243	0	-2.60159	0.00042224
EGR_Q6	2.16909	0.00862576	-2.40576	0.00147985
EGR1_01	-1.73359	0.0525712	-2.89977	5.41285e-05
ELF1_Q6	-5.44407	0	-1.63477	0.0642027
ELK1_01	-2.63191	0.000438707	-3.82377	0
ELK1_02	1.6338	0.0838028	-3.2713	0
ETF_Q6	2.21939	0.00685981	-1.72498	0.0455319
ETS_Q4	-4.90557	0	-2.94131	2.84679e-05
ETS1_B	-3.74517	0	-2.18034	0.00530084
ETS2_B	-3.33132	0	-2.58776	0.000494683
FAC1_01	1.73468	0.0597301	1.69718	0.0884915
FOXO4_01	-1.73465	0.052889	2.19442	0.0149738
GABP_B	-2.22437	0.00445354	-4.30075	0
GATA1_04	2.81312	0.000186205	1.7803	0.0670139
GCCATNTTG_YY1_Q6	3.87508	0	-4.70659	0
GCGNNANTTCC_UNKNOWN	1.77001	0.051066	-2.74917	0.00020555
GGAANCGGAANY_UNKNOWN	1.78546	0.0477329	-4.28058	0
GGAMTNNNNNTCCY_UNKNOWN	1.68212	0.0711706	-3.29723	0
GGCNKCCATNK_UNKNOWN	2.89128	0.000157452	1.84146	0.0537123
GKCGCNNNNNNNTGAYG_UNKNOWN	-1.60008	0.0896716	-2.17527	0.00536949
GTCNYYATGR_UNKNOWN	2.30293	0.00442552	1.66609	0.0991536
HIF1_Q3	1.80701	0.0447484	-1.70474	0.0490497
HIF1_Q5	1.84969	0.0378453	-2.03973	0.0102132
HNF4_DR1_Q3	1.70091	0.0677434	-1.56276	0.0837102
ICSBP_Q6	-2.93371	3.36237e-05	2.19576	0.0153864
IRF_Q6	-4.30698	0	2.07499	0.0233396
IRF1_01	-2.73272	0.000218946	2.47209	0.00847611
IRF2_01	-2.51559	0.000791997	2.10409	0.0210461
IRF7_01	-2.6537	0.000407396	2.44636	0.00652682
ISRE_01	-3.47722	0	1.85762	0.053724
KCCGNSWTTT_UNKNOWN	2.52841	0.00119967	-1.73879	0.0429874
KMCATNNWGGA_UNKNOWN	2.13135	0.0100672	1.79813	0.0625479
KTGGYRSGAA_UNKNOWN	2.46319	0.00152246	-2.37601	0.00180611
MAZ_Q6	1.8098	0.0444678	-1.60702	0.0706784
MAZR_01	2.05161	0.0137604	1.85563	0.0534012
MIF1_01	2.54554	0.00119455	2.062	0.0246009
MMEF2_Q6	1.64635	0.0809061	2.0299	0.0260616
MTF1_Q4	1.98633	0.019355	-1.99245	0.0126534
MYCMAX_01	1.89981	0.0297125	-3.37104	0
MYCMAX_02	2.61352	0.00068095	-1.93672	0.0168427
MYCMAX_03	2.33402	0.00364454	-2.29675	0.00275796
NERF_Q2	-3.38677	0	-2.59085	0.000503516
NFE2_01	-2.77948	0.000181674	-1.65183	0.0601642
NFMUE1_Q6	3.51551	0	-3.57386	0
NFY_C	2.09734	0.0110561	-1.80044	0.0322635
NFY_Q6_01	1.88165	0.0323991	1.68555	0.0916386
NMYC_01	1.64666	0.0812815	-2.68221	0.000197122
NRF1_Q6	3.78494	0	-3.28738	0
NRF2_01	-2.45906	0.00098424	-3.6952	0
PEA3_Q6	-4.15694	0	-2.24822	0.00375087
PU1_Q6	-3.67843	0	-1.6316	0.0648641
RFX1_01	2.09993	0.0108929	1.87362	0.0524165
RRCCGTTA_UNKNOWN	1.68482	0.0705755	-1.81942	0.0309686
SGCGSSAAA_E2F1DP2_01	3.89074	0	-2.72606	0.000200412
SMTTTTGT_UNKNOWN	2.11003	0.0106313	2.3169	0.00974151
SOX5_01	1.83271	0.0412498	1.86278	0.0530174
SOX9_B1	2.74956	0.000290112	-1.56196	0.0835812
SP1_01	2.15148	0.00912778	-1.7164	0.0468234
SP1_Q2_01	2.77894	0.000312428	-1.58937	0.0754879
SP1_Q4_01	2.77738	0.000304617	-2.68068	0.000192837
SP1_Q6	2.52235	0.00117958	-2.69496	0.000211202
SRF_C	-2.69616	0.00026625	-1.63966	0.0635176
SRF_Q4	-1.8836	0.0271561	-1.79753	0.0325611
SRY_02	1.9901	0.0193465	2.27145	0.0109011
STAT1_02	1.59843	0.0951625	-3.16129	0
STAT5A_01	-2.41932	0.00122072	1.69046	0.0901285
STTTCRNTTT_IRF_Q6	-4.22353	0	2.55287	0.00749326
TCCATTKW_UNKNOWN	1.90631	0.028735	2.13226	0.0191066
TCCCRNNRTGC_UNKNOWN	3.01993	4.23387e-05	-3.42709	0
TEL2_Q6	-2.50882	0.000773579	-4.30359	0
TGASTMAGC_NFE2_01	-2.14788	0.00689491	-1.7122	0.0475735
TGATTTRY_GFI1_01	2.40904	0.00210891	2.42856	0.00645182
TITF1_Q3	1.82232	0.04225	1.82795	0.0569225
TMTCGCGANR_UNKNOWN	3.3022	0	-2.44087	0.00112859
TTTNNANAGCYR_UNKNOWN	1.60305	0.0933646	1.75497	0.0731189
USF_01	-1.67933	0.065054	-3.45021	0
USF_02	1.79079	0.047571	-2.87466	5.25365e-05
VDR_Q3	1.90938	0.0284228	-1.6372	0.0638381
WCAANNNYCAG_UNKNOWN	3.17956	0	-1.80623	0.0316349
WCTCNATGGY_UNKNOWN	2.65828	0.000530268	-1.53441	0.0936128
WGGAATGY_TEF1_Q6	-1.90453	0.0256617	2.37014	0.00760158
WHN_B	1.91868	0.0278084	-2.2834	0.00299515
YGCANTGCR_UNKNOWN	1.59292	0.0959755	1.74787	0.0743855
YGCGYRCGC_UNKNOWN	2.08202	0.0118894	-1.98532	0.0130318
YY1_02	3.19616	0	2.4639	0.00703807
YY1_Q6	3.3516	0	-3.48495	0
ZF5_01	1.63704	0.0835686	-2.49706	0.000828338
ZF5_B	2.52629	0.00120271	-2.08469	0.00820734
ZIC2_01	2.20502	0.00752849	2.27556	0.0108602

## Sheet: Table 9
Table 9. GSEA from co-cultured tumor cells and PBMCs. BTYNB or DMSO treated ES2 cells were co-cultured with HLA-matched PBMCs for 36 hours. RNA of FACS-separated ES2 or immune cells was analyzed by RNA-seq. Log2 FC expression between BTYNB and DMSO was used for gene ranking in GSEA with indicated gene set. Enriched gene sets are shown.
immune-related hallmark gene sets	ES-2 cells from co-cultures rank: log2 FC (BT/DMSO)		immune cells from co-cultures rank: log2 FC (BT/DMSO)		co-cultures rank: log2 FC (BT/DMSO)		co-cultures rank: log2 FC (CUB/DMSO)
NAME	NES	FDR q-val	NES	FDR q-val	NES	FDR q-val	NES	FDR q-val
HALLMARK_ALLOGRAFT_REJECTION	5.08876	0	N/A	N/A	5.08151	0	5.52749	0
HALLMARK_INTERFERON_GAMMA_RESPONSE	2.91626	0	N/A	N/A	3.82141	0	4.56914	0
HALLMARK_INFLAMMATORY_RESPONSE	2.28754	0.00272429	N/A	N/A	4.13228	0	4.23825	0
HALLMARK_IL6_JAK_STAT3_SIGNALING	2.57852	0	N/A	N/A	2.14965	0.00485965	2.47475	0.000780317
HALLMARK_COMPLEMENT	1.94223	0.0155944	N/A	N/A	2.29615	0.00309166	2.62514	0.000376488
HALLMARK_IL2_STAT5_SIGNALING	2.64993	0	N/A	N/A	1.76635	0.0414122	2.23036	0.00378972
HALLMARK_INTERFERON_ALPHA_RESPONSE	1.33883	0.173561	N/A	N/A	1.81889	0.0352509	2.10656	0.00750693
GO: BP - T cell related gene sets	ES-2 cells from co-cultures rank: log2 FC (BT/DMSO)		immune cells from co-cultures rank: log2 FC (BT/DMSO)		co-cultures rank: log2 FC (BT/DMSO)		co-cultures rank: log2 FC (CUB/DMSO)
NAME	NES	FDR q-val
GOBP_T_CELL_ACTIVATION	N/A	N/A	2.8816	0	5.08101	0	5.88595	0
GOBP_T_CELL_DIFFERENTIATION	N/A	N/A	1.58598	0.119751	3.73994	0	3.83198	0
GOBP_T_CELL_PROLIFERATION	N/A	N/A	1.53917	0.12313	3.55762	0	4.15288	0
GOBP_T_CELL_MIGRATION	N/A	N/A	1.97708	0.0169822	2.81802	0.000316667	3.1573	0
GOBP_T_CELL_ACTIVATION_INVOLVED_IN_IMMUNE_RESPONSE	N/A	N/A	1.48875	0.129161	3.11678	0	3.67108	0
GOBP_T_CELL_RECEPTOR_SIGNALING_PATHWAY	N/A	N/A	2.06209	0.0182813	2.17677	0.00182562	2.60022	0
GOBP_T_CELL_SELECTION	N/A	N/A	2.00385	0.0207494	2.53411	0.000512698	2.72927	0
GOBP_T_CELL_MEDIATED_CYTOTOXICITY	N/A	N/A	0.704293	0.845625	2.65569	0.0002375	2.64952	0
GOBP_T_CELL_CHEMOTAXIS	N/A	N/A	0.876338	0.724105	2.12384	0.0033609	2.38823	0.000623737
GOBP_T_CELL_HOMEOSTASIS	N/A	N/A	1.2349	0.297761	1.45713	0.10338	1.26972	0.185167
GOBP_T_CELL_TOLERANCE_INDUCTION	N/A	N/A	1.23044	0.267477	1.41431	0.116496	1.51786	0.0776811
GOBP_T_CELL_EXTRAVASATION	N/A	N/A	0.84632	0.70679	0.949679	0.496739	1.33687	0.151497

[truncated: 2 more sheets: Table 10, Table 11]
